# Supplementary material for: Target capture sequencing reveals a monoclonal outbreak of respiratory syncytial virus B infections among adult hematologic patients
Source: Antimicrob Resist Infect Control. 2022 Jun 21;11:88. doi: 10.1186/s13756-022-01120-z (PMC9210056; doi:10.1186/s13756-022-01120-z)
Supplement: Supplementary file 1 — Additional file 1. GenBank accession numbers of RSV-A genomes applied in probe design [file 13756_2022_1120_MOESM1_ESM.xlsx]

## Sheet: Tabelle1
Additional file 1: GenBank accession numbers of RSV-A genomes applied in probe design
1. FJ614813.1
2. NC001803.1
3. M74568.1
4. JQ901447.1
5. JQ901448.1
6. JQ901449.1
7. JQ901450.1
8. JQ901451.1
9. JQ901452.1
10. JQ901453.1
11. JQ901454.1
12. JQ901455.1
13. JQ901456.1
14. JQ901457.1
15. JQ901458.1
16. KM578843.1
17. KM517572.1
18. JF920046.1
19. JF920047.1
20. JF920048.1
21. JF920049.1
22. JF920050.1
23. JF920051.1
24. JF920052.1
25. JF920053.1
26. JF920054.1
27. JF920057.1
28.JF920058.1
29.JF920062.1
30.JF920065.1
31.JF920069.1
32.GU591758.1
33.GU591759.1
34.GU591760.1
35.GU591761.1
36.GU591762.1
37.GU591763.1
38.GU591764.1
39.GU591765.1
40.GU591766.1
41.GU591767.1
42.GU591768.1
43.GU591769.1
44.GU591770.1
45.GU591771.1
46.JX015479.1
47.JX015480.1
48.JX015481.1
49.JX015482.1
50.JX015483.1
51.JX015484.1
52.JX015485.1
53.JX015486.1
54.JX015487.1
55.JX015488.1
56.JX015489.1
57.JX015490.1
58.JX015491.1
59.JX015492.1
60.JX015493.1
61.JX015494.1
62.JX015495.1
63.JX015496.1
64.JX015497.1
65.JX015498.1
66.JX015499.1
67.KJ939935.1
68.KJ939936.1
69.KJ939937.1
70.KJ939938.1
71.KJ939939.1
72.KJ939940.1
73.KJ939941.1
74.KJ939942.1
75.KJ939943.1
76.KJ939944.1
77.KJ939945.1
78.KJ939946.1
79.KJ939947.1
80.KJ939948.1
81.KJ939949.1
82.KJ939950.1
83.KJ939951.1
84.KJ939952.1
85.KJ939953.1
86.KJ939954.1
87.KJ939955.1
88.KJ939956.1
89.KJ939957.1
90.KJ939958.1
91.KJ939959.1
92.KJ939960.1
93.KJ939961.1
94.KJ939962.1
95.KU950561.1
96.KT285064.1
97.KU950585.1
98.KU950468.1
99.JX069798.1
100.JX069799.1
101.JX069800.1
102.JX069801.1
103.JX069802.1
104.JX069803.1
105.JX627336.1
106.KF530260.1
107.KF530261.1
108.KF530268.1
109.KF530269.1
110.KF826821.1
111.KF826823.1
112.KF826824.1
113.KF826826.1
114.KF826827.1
115.KF826828.1
116.KF826830.1
117.KF826831.1
118.KF826832.1
119.KF826833.1
120.KF826836.1
121.KF826837.1
122.KF826838.1
123.KF826840.1
124.KF826841.1
125.KF826846.1
126.KF826847.1
127.KF826848.1
128.KF826849.1
129.KF826850.1
130.KF826852.1
131.KF826854.1
132.KF826855.1
133.KF826856.1
134.KJ627245.1
135.KJ627246.1
136.KJ627248.1
137.KJ627250.1
138.KJ627252.1
139.KJ627253.1
140.KJ627255.1
141.KJ627256.1
142.KJ627257.1
143.KJ627258.1
144.KJ627259.1
145.KJ627260.1
146.KJ627261.1
147.KJ627263.1
148.KJ627264.1
149.KJ627266.1
150.KJ627267.1
151.KJ627268.1
152.KJ627269.1
153.KJ627270.1
154.KJ627271.1
155.KJ627272.1
156.KJ627273.1
157.KJ627274.1
158.KJ627275.1
159.KJ627276.1
160.KJ627279.1
161.KJ627281.1
162.KJ627282.1
163.KJ627283.1
164.KJ627284.1
165.KJ627286.1
166.KJ627287.1
167.KJ627288.1
168.KJ627289.1
169.KJ627290.1
170.KJ627291.1
171.KJ627292.1
172.KJ627293.1
173.KJ627294.1
174.KJ627295.1
175.KJ627296.1
176.KJ627297.1
177.KJ627298.1
178.KJ627300.1
179.KJ627301.1
180.KJ627303.1
181.KJ627304.1
182.KJ627305.1
183.KJ627306.1
184.KJ627307.1
185.KJ627308.1
186.KJ627309.1
187.KJ627311.1
188.KJ627312.1
189.KJ627313.1
190.KJ627314.1
191.KJ627315.1
192.KJ627316.1
193.KJ627318.1
194.KJ627319.1
195.KJ627320.1
196.KJ627321.1
197.KJ627322.1
198.KJ627324.1
199.KJ627325.1
200.KJ627326.1
201.KJ627327.1
202.KJ627328.1
203.KJ627329.1
204.KJ627333.1
205.KJ627334.1
206.KJ627335.1
207.KJ627336.1
208.KJ627337.1
209.KJ627338.1
210.KJ627339.1
211.KJ627343.1
212.KJ627344.1
213.KJ627345.1
214.KJ627346.1
215.KJ627349.1
216.KJ627350.1
217.KJ627351.1
218.KJ627352.1
219.KJ627353.1
220.KJ627354.1
221.KJ627355.1
222.KJ627356.1
223.KJ627357.1
224.KJ627358.1
225.KJ627360.1
226.KJ627361.1
227.KJ627362.1
228.KJ627365.1
229.KJ627366.1
230.KJ627367.1
231.KJ627369.1
232.KJ627370.1
233.KJ627371.1
234.KJ627372.1
235.KJ627373.1
236.KJ627374.1
237.KJ672424.1
238.KJ672426.1
239.KJ672427.1
240.KJ672428.1
241.KJ672429.1
242.KJ672431.1
243.KJ672432.1
244.KJ672433.1
245.KJ672434.1
246.KJ672435.1
247.KJ672436.1
248.KJ672437.1
249.KJ672439.1
250.KJ672440.1
251.KJ672441.1
252.KJ672442.2
253.KJ672443.1
254.KJ672444.1
255.KJ672446.2
256.KJ672447.1
257.KJ672448.1
258.KJ672449.1
259.KJ672450.1
260.KJ672451.1
261.KJ672452.1
262.KJ672453.1
263.KJ672454.1
264.KJ672455.1
265.KJ672456.1
266.KJ672457.1
267.KJ672458.1
268.KJ672459.1
269.KJ672460.1
270.KJ672461.1
271.KJ672462.1
272.KJ672463.1
273.KJ672464.1
274.KJ672465.1
275.KJ672466.1
276.KJ672467.1
277.KJ672468.1
278.KJ672469.1
279.KJ672470.1
280.KJ672471.1
281.KJ672472.1
282.KJ672474.1
283.KJ672475.1
284.KJ672477.1
285.KJ672478.1
286.KJ672479.1
287.KJ672480.1
288.KJ672482.1
289.KJ672483.1
290.KJ672484.1
291.KJ723461.1
292.KJ723462.1
293.KJ723464.1
294.KJ723465.1
295.KJ723467.1
296.KJ723468.2
297.KJ723473.1
298.KJ723474.1
299.KJ723475.1
300.KJ723478.1
301.KJ723483.1
302.KJ723487.1
303.KJ723488.1
304.KJ723489.1
305.KJ723490.1
306.KJ723491.2
307.KJ723492.1
308.KM042381.1
309.KM042383.1
310.KM042384.2
311.KM042385.2
312.KM042386.1
313.KM042388.1
314.KM042389.1
315.KM042390.1
316.KM042391.1
317.KM042392.1
318.KP258695.1
319.KP258696.1
320.KP258697.1
321.KP258699.1
322.KP258700.1
323.KP258701.1
324.KP258703.1
325.KP258704.1
326.KP258707.1
327.KP258709.1
328.KP258710.1
329.KP258711.1
330.KP258715.1
331.KP258717.1
332.KP258719.1
333.KP258722.1
334.KP258723.1
335.KP258725.1
336.KP258726.1
337.KP258727.1
338.KP258728.1
339.KP258729.1
340.KP258730.1
341.KP258732.1
342.KP258733.1
343.KP258734.1
344.KP258737.1
345.KP258740.1
346.KP258741.1
347.KP258743.1
348.KP258744.1
349.KP317953.1
350.KP856967.1
351.KP856968.1
352.KP856969.1
353.KU316090.1
354.KU316091.1
355.KU316092.1
356.KU316093.1
357.KU316096.1
358.KU316098.1
359.KU316099.1
360.KU316103.1
361.KU316104.1
362.KU316106.1
363.KU316107.1
364.KU316109.1
365.KU316110.1
366.KU316112.1
367.KU316118.1
368.KU316119.1
369.KU316120.1
370.KU316121.1
371.KU316123.1
372.KU316124.1
373.KU316125.1
374.KU316126.1
375.KU316131.1
376.KU316133.1
377.KU316135.1
378.KU316137.1
379.KU316138.1
380.KU316139.1
381.KU316140.1
382.KU316141.1
383.KU316142.1
384.KU316143.1
385.KU316145.1
386.KU316146.1
387.KU316148.1
388.KU316149.1
389.KU316150.1
390.KU316152.1
391.KU316153.1
392.KU316154.1
393.KU316155.1
394.KU316157.1
395.KU316160.1
396.KU316161.1
397.KU316162.1
398.KU316164.1
399.KU316165.1
400.KU316166.1
401.KU316167.1
402.KU316168.1
403.KU316169.1
404.KU316170.1
405.KU316171.1
406.KU316174.1
407.KU316176.1
408.KU316178.1
409.KU316180.1
410.KU839624
411.KU839626.1
412.KU839630.1
413.KU839631.1
414.KU839637.1
415.KU839639.1
416.KU950455.1
417.KU950456.1
418.KU950459.1
419.KU950460.1
420.KU950464.1
421.KU950469.1
422.KU950470.1
423.KU950472.1
424.KU950473.1
425.KU950474.1
426.KU950475.1
427.KU950479.1
428.KU950480.1
429.KU950483.1
430.KU950485.1
431.KU950486.1
432.KU950487.1
433.KU950491.1
434.KU950492.1
435.KU950493.1
436.KU950498.1
437.KU950499.1
438.KU950501.1
439.KU950502.1
440.KU950505.1
441.KU950506.1
442.KU950507.1
443.KU950509.1
444.KU950511.1
445.KU950513.1
446.KU950518.1
447.KU950519.1
448.KU950520.1
449.KU950521.1
450.KU950522.1
451.KU950523.1
452.KU950524.1
453.KU950527.1
454.KU950528.1
455.KU950529.1
456.KU950531.1
457.KU950536.1
458.KU950537.1
459.KU950538.1
460.KU950540.1
461.KU950541.1
462.KU950544.1
463.KU950545.1
464.KU950546.1
465.KU950549.1
466.KU950550.1
467.KU950554.1
468.KU950556.1
469.KU950557.1
470.KU950560.1
471.KU950563.1
472.KU950564.1
473.KU950566.1
474.KU950567.1
475.KU950570.1
476.KU950572.1
477.KU950573.1
478.KU950579.1
479.KU950581.1
480.KU950583.1
481.KU950590.1
482.KU950592.1
483.KU950594.1
484.KU950595.1
485.KU950596.1
486.KU950598.1
487.KU950608.1
488.KU950609.1
489.KU950610.1
490.KU950612.1
491.KU950615.1
492.KU950616.1
493.KU950617.1
494.KU950620.1
495.KU950623.1
496.KU950624.1
497.KU950626.1
498.KU950627.1
499.KU950628.1
500.KU950629.1
501.KU950631.1
502.KU950632.1
503.KU950634.1
504.KU950636.1
505.KU950638.1
506.KU950639.1
507.KU950641.1
508.KU950642.1
509.KU950643.1
510.KU950644.1
511.KU950645.1
512.KU950646.1
513.KU950649.1
514.KU950650.1
515.KU950651.1
516.KU950652.1
517.KU950653.1
518.KU950654.1
519.KU950655.1
520.KU950658.1
521.KU950660.1
522.KU950661.1
523.KU950664.1
524.KU950666.1
525.KU950667.1
526.KU950670.1
527.KU950671.1
528.KU950673.1
529.KU950674.1
530.KU950677.1
531.KU950680.1
532.KU950683.1
533.KU950685.1
534.KU950686.1
535.KU950692.1
536.KU950694.1
537.KU950696.1
538.KU950698.1
539.KX655615.1
540.KX655616.1
541.KX655617.1
542.KX655618.1
543.KX655619.1
544.KX655620.1
545.KX655621.1
546.KX655622.1
547.KX655623.1
548.KX655626.1
549.KX655627.1
550.KX655628.1
551.KX655630.1
552.KX655631.1
553.KX655632.1
554.KX655634.1
555.KX655635.1
556.KX655636.1
557.KX655637.1
558.KX655638.1
559.KX655639.1
560.KX655640.1
561.KX655643.1
562.KX655644.1
563.KX655647.1
564.KX655650.1
565.KX655651.1
566.KX655652.1
567.KX655656.1
568.KX655657.1
569.KX655658.1
570.KX655659.1
571.KX655662.1
572.KX655663.1
573.KX655665.1
574.KX655666.1
575.KX655667.1
576.KX655670.1
577.KX655672.1
578.KX655673.1
579.KX655675.1
580.KX655676.1
581.KX655677.1
582.KX655678.1
583.KX655679.1
584.KX655680.1
585.KX655682.1
586.KX655687.1
587.KX655689.1
588.KX655691.1
589.KX655692.1
590.KX655694.1
591.KX655695.1
592.KX655696.1
593.KX655697.1
594.KX655699.1
595.KX765886.1
596.KX765887.1
597.KX765891.1
598.KX765894.1
599.KX765896.1
600.KX765898.1
601.KX765901.1
602.KX765902.1
603.KX765904.1
604.KX765910.1
605.KX765911.1
606.KX765913.1
607.KX765914.1
608.KX765915.1
609.KX765916.1
610.KX765917.1
611.KX765918.1
612.KX765919.1
613.KX765920.1
614.KX765925.1
615.KX765926.1
616.KX765928.1
617.KX765931.1
618.KX765932.1
619.KX765933.1
620.KX765934.1
621.KX765936.1
622.KX765937.1
623.KX765938.1
624.KX765939.1
625.KX765940.1
626.KX765941.1
627.KX765942.1
628.KX765944.1
629.KX765946.1
630.KX765948.1
631.KX765950.1
632.KX765951.1
633.KX765953.1
634.KX765954.1
635.KX765955.1
636.KX765956.1
637.KX765958.1
638.KX765960.1
639.KX765967.1
640.KX765969.1
641.KX765970.1
642.KX765971.1
643.KX765972.1
644.KX765974.1
645.KX765977.1
646.KX894796.1
647.KX894797.1
648.KX894798.1
649.KX894799.1
650.KX894800.1
651.KX894802.1
652.KX894803.1
653.KX894804.1
654.KX894805.1
655.KX894806.1
656.KX894807.1
657.KY418147.1
658.KY418148.1
659.KY982516.1
660.KY982517.1
661.U39662.1
662.KT285064.1
663.KP663728.1
664.KC731483.1
665.KC731482.1
666.KJ939971.1
667.KJ939970.1
668.KJ939969.1
669.KJ939968.1
670.KJ939967.1
671.KJ939966.1
672.KJ939965.1
673.KJ939964.1
674.KJ939963.1
675.KP218910.1
676.KP119748.1
677.KP119747.1
678.KP119746.1
679.KP119745.1
680.KP258741.1
681.AY911262.1
682.MF001057.1
683.MF001056.1
684.MF001047.1
685.MF001043.1
686.MF001041.1
687.MF001039.1
688.MF001038.1
689.KY967364.1
690.KY967362.1
691.KY460517.1
692.KY782635.1
