# Supplementary material for: Target capture sequencing reveals a monoclonal outbreak of respiratory syncytial virus B infections among adult hematologic patients
Source: Antimicrob Resist Infect Control. 2022 Jun 21;11:88. doi: 10.1186/s13756-022-01120-z (PMC9210056; doi:10.1186/s13756-022-01120-z)
Supplement: Supplementary file 2 — Additional file 2. GenBank accession numbers of RSV-B genomes applied in probe design [file 13756_2022_1120_MOESM2_ESM.xlsx]

## Sheet: Tabelle1
Additional file 2: GenBank accession numbers of RSV-B genomes applied in probe design
1. KM517573.1
2. KJ939928.1
3.JQ582843.1
4.JQ582844.1
5.JX576729.1
6.JX576730.1
7.JX576731.1
8.JX576733.1
9.JX576732.1
10.JX576734.1
11.JX576735.1
12.JX576736.1
13.JX576737.1
14.JX576738.1
15.JX576739.1
16.JX576740.1
17.JX576741.1
18.JX576742.1
19.JX576743.1
20.JX576744.1
21.JX576745.1
22.JX576746.1
23.JX576747.1
24.JX576748.1
25.JX576749.1
26.JX576750.1
27.JX576751.1
28.JX576752.1
29.JX576753.1
30.JX576754.1
31.JX576756.1
32.JX576755.1
33.JX576757.1
34.JX576758.1
35.JX576759.1
36.JX576760.1
37.JX576761.1
38.JX576762.1
39.NC.001781.1
40.KF530259.1
41.KF826820.1
42.KF826822.1
43.KF826825.1
44.KF826829.1
45.KF826834.1
46.KF826835.1
47.KF826839.1
48.KF826842.1
49.KF826843.1
50.KF826844.1
51.KF826845.1
52.KF826851.1
53.KF826853.2
54.KF826857.1
55.KF826858.1
56.KF826859.1
57.KF826860.1
58.KJ627247.1
59.KJ627251.1
60.KJ627254.1
61.KJ627262.1
62.KJ627277.1
63.KJ627278.1
64.KJ627280.1
65.KJ627285.1
66.KJ627299.1
67.KJ627302.1
68.KJ627310.1
69.KJ627317.1
70.KJ627330.1
71.KJ627332.1
72.KJ627340.1
73.KJ627341.1
74.KJ627342.1
75.KJ627348.1
76.KJ627359.1
77.KJ627364.1
78.KJ672425.1
79.KJ672430.1
80.KJ672438.1
81.KJ672473.1
82.KJ672476.1
83.KJ672481.1
84.KJ723460.1
85.KJ723463.2
86.KJ723466.2
87.KJ723469.1
88.KJ723470.2
89.KJ723476.2
90.KJ723477.1
91.KJ723479.1
92.KJ723480.2
93.KJ723481.2
94.KJ723482.2
95.KJ723484.2
96.KJ723485.2
97.KM042393.1
98.KP258698.1
99.KP258702.1
100.KP258705.1
101.KP258708.1
102.KP258712.1
103.KP258713.1
104.KP258714.1
105.KP258718.1
106.KP258720.1
107.KP258721.1
108.KP258724.1
109.KP258731.1
110.KP258735.1
111.KP258736.1
112.KP258738.1
113.KP258739.1
114.KP258742.1
115.KP258745.1
116.KP317917.1
117.KP317923.1
118.KP317925.1
119.KP317927.1
120.KP317928.1
121.KP317932.1
122.KP317934.1
123.KP317941.1
124.KP317945.1
125.KP317952.1
126.KP856961.1
127.KP856963.1
128.KP856965.1
129.KP856966.1
130.KU316094.1
131.KU316095.1
132.KU316097.1
133.KU316100.1
134.KU316101.1
135.KU316102.1
136.KU316105.1
137.KU316108.1
138.KU316111.1
139.KU316113.1
140.KU316114.1
141.KU316115.1
142.KU316116.1
143.KU316117.1
144.KU316122.1
145.KU316127.1
146.KU316128.1
147.KU316129.1
148.KU316130.1
149.KU316132.1
150.KU316134.1
151.KU316136.1
152.KU316144.1
153.KU316147.1
154.KU316151.1
155.KU316156.1
156.KU316158.1
157.KU316159.1
158.KU316163.1
159.KU316172.1
160.KU316173.1
161.KU316175.1
162.KU316177.1
163.KU316179.1
164.KU316181.1
165.KU316182.1
166.KU839623.1
167.KU839625.1
168.KU839627.1
169.KU839628.1
170.KU839629.1
171.KU839632.1
172.KU839633.1
173.KU839634.1
174.KU839635.1
175.KU839636.1
176.KU839638.1
177.KU839640.1
178.KU839641.1
179.KU950457.1
180.KU950458.1
181.KU950461.1
182.KU950462.1
183.KU950463.1
184.KU950465.1
185.KU950466.1
186.KU950467.1
187.KU950471.1
188.KU950476.1
189.KU950477.1
190.KU950478.1
191.KU950481.1
192.KU950482.1
193.KU950484.1
194.KU950488.1
195.KU950489.1
196.KU950494.1
197.KU950495.1
198.KU950496.1
199.KU950497.1
200.KU950500.1
201.KU950503.1
202.KU950504.1
203.KU950508.1
204.KU950510.1
205.KU950512.1
206.KU950514.1
207.KU950515.1
208.KU950516.1
209.KU950517.1
210.KU950525.1
211.KU950526.1
212.KU950530.1
213.KU950532.1
214.KU950533.1
215.KU950534.1
216.KU950535.1
217.KU950539.1
218.KU950542.1
219.KU950543.1
220.KU950547.1
221.KU950548.1
222.KU950552.1
223.KU950553.1
224.KU950555.1
225.KU950558.1
226.KU950559.1
227.KU950562.1
228.KU950565.1
229.KU950568.1
230.KU950569.1
231.KU950571.1
232.KU950574.1
233.KU950576.1
234.KU950577.1
235.KU950578.1
236.KU950580.1
237.KU950582.1
238.KU950584.1
239.KU950586.1
240.KU950587.1
241.KU950588.1
242.KU950589.1
243.KU950591.1
244.KU950593.1
245.KU950599.1
246.KU950601.1
247.KU950602.1
248.KU950603.1
249.KU950604.1
250.KU950605.1
251.KU950606.1
252.KU950607.1
253.KU950611.1
254.KU950613.1
255.KU950614.1
256.KU950618.1
257.KU950619.1
258.KU950621.1
259.KU950622.1
260.KU950625.1
261.KU950630.1
262.KU950633.1
263.KU950635.1
264.KU950637.1
265.KU950647.1
266.KU950648.1
267.KU950656.1
268.KU950657.1
269.KU950659.1
270.KU950662.1
271.KU950663.1
272.KU950665.1
273.KU950668.1
274.KU950669.1
275.KU950672.1
276.KU950675.1
277.KU950676.1
278.KU950678.1
279.KU950679.1
280.KU950681.1
281.KU950682.1
282.KU950684.1
283.KU950687.1
284.KU950688.1
285.KU950689.1
286.KU950690.1
287.KU950691.1
288.KU950693.1
289.KU950695.1
290.KU950697.1
291.KX655624.1
292.KX655629.1
293.KX655633.1
294.KX655641.1
295.KX655642.1
296.KX655645.1
297.KX655646.1
298.KX655648.1
299.KX655649.1
300.KX655653.1
301.KX655654.1
302.KX655655.1
303.KX655660.1
304.KX655661.1
305.KX655664.1
306.KX655669.1
307.KX655671.1
308.KX655674.1
309.KX655681.1
310.KX655683.1
311.KX655684.1
312.KX655685.1
313.KX655686.1
314.KX655690.1
315.KX655693.1
316.KX655698.1
317.KX655700.1
318.KX765888.1
319.KX765889.1
320.KX765890.1
321.KX765892.1
322.KX765893.1
323.KX765895.1
324.KX765897.1
325.KX765899.1
326.KX765900.1
327.KX765903.1
328.KX765905.1
329.KX765906.1
330.KX765907.1
331.KX765908.1
332.KX765909.1
333.KX765912.1
334.KX765921.1
335.KX765922.1
336.KX765923.1
337.KX765927.1
338.KX765929.1
339.KX765930.1
340.KX765935.1
341.KX765943.1
342.KX765945.1
343.KX765947.1
344.KX765949.1
345.KX765952.1
346.KX765957.1
347.KX765959.1
348.KX765961.1
349.KX765962.1
350.KX765963.1
351.KX765964.1
352.KX765965.1
353.KX765966.1
354.KX765968.1
355.KX765973.1
356.KX765975.2
357.KX765976.1
358.KX765978.1
359.KY249656.1
360.KY249657.1
361.KY249658.1
362.KY249659.1
363.KY249660.1
364.KY249661.1
365.KY249662.1
366.KY249663.1
367.KY249664.1
368.KY249665.1
369.KY249666.1
370.KY249667.1
371.KY249668.1
372.KY249669.1
373.KY249670.1
374.KY249671.1
375.KY249672.1
376.KY249673.1
377.KY249674.1
378.KY249675.1
379.KY249676.1
380.KY249677.1
381.KY249678.1
382.KY249679.1
383.KY249680.1
384.KY249681.1
385.KY249682.1
386.KY249683.1
387.KY924878.1
388.KF893260.1
389.AY353550.1
390.KR350475.1
391.KP663730.1
392.KP663729.1
393.KJ939934.1
394.KJ939933.1
395.KJ939932.1
396.KJ939931.1
397.KJ939930.1
398.KJ939929.1
399.KJ939927.1
400.KJ939926.1
401.KJ939925.1
402.KJ939924.1
403.KJ939923.1
404.KJ939922.1
405.KJ939921.1
406.KJ939920.1
407.KJ939919.1
408.KF640637.1
409.KY684758.1
