# Supplementary material for: Target capture sequencing reveals a monoclonal outbreak of respiratory syncytial virus B infections among adult hematologic patients
Source: Antimicrob Resist Infect Control. 2022 Jun 21;11:88. doi: 10.1186/s13756-022-01120-z (PMC9210056; doi:10.1186/s13756-022-01120-z)
Supplement: Supplementary file 4 — Additional file 4. Fasta files of all RSV capture probes [file 13756_2022_1120_MOESM4_ESM.xlsx]

## Sheet: Tabelle1
Additional file 4: Fasta files of all RSV capture probes
>KF826842.1_Human_respiratory_syncytial_virus_strain_RSVB/Homo_sapiens/ARG/195/2007,_complete_genome_7801-7920
AAGATACTCAAGTCAATGGACAAGAGTATAGACACTTTGTCTGAAATAAGTGGAGCTGCTGAACTTGATAGAACAGAAGAATATGCTCTTGGTATAGTTGGAGTGCTAGAGAGTTACATA
>KF826842.1_Human_respiratory_syncytial_virus_strain_RSVB/Homo_sapiens/ARG/195/2007,_complete_genome_7681-7800
AATCCCTGCAAATTTGAGATTAGAGGTCATTGCTTGAATGGTAGAAGATGCCACTACAGTCATAATTACTTTGAATGGCCTCCTCATGCATTACTAGTGAGGCAAAACTTCATGTTAAAC
>KF826842.1_Human_respiratory_syncytial_virus_strain_RSVB/Homo_sapiens/ARG/195/2007,_complete_genome_7981-8100
GAGATCAATAGTGATGACATTAAAAAGCTGAGAGACAATGAAGAACCCAATTCACCTAAGATAAGAGTGTACAATACTGTTATATCATACATCGAGAGCAATAGAAAAAACAGCAAGCAA
>KF826842.1_Human_respiratory_syncytial_virus_strain_RSVB/Homo_sapiens/ARG/195/2007,_complete_genome_7441-7560
AGACAAAAAACCACCTGATCATGTTTCAACAACAATCTGCTGACCACCAATCCCAGGTCAACTTACAACAAGTGCTTCAGCATCACAGCACAGGCTGAGTCATTTCCTCGCATCATGCTA
>KF826842.1_Human_respiratory_syncytial_virus_strain_RSVB/Homo_sapiens/ARG/195/2007,_complete_genome_7321-7440
TTGTAGTATTGTTATCATTAATAGCTATTGGTTTACTGTTGTATTGCAAAGCCAAAAACACACCAGTTACACTAAGCAAAGACCAACTAAGTGGAATCAATAATATTGCATTCAGCAAAT
>KF826842.1_Human_respiratory_syncytial_virus_strain_RSVB/Homo_sapiens/ARG/195/2007,_complete_genome_7561-7680
CCCACACAACTAAGCTAGATCCTTAACTCATAGTTACATAAAAACCTCAAATATCACAATCAACACTAAATCAACACATCATTCACAAAACTAACAGCTGGGGCAAATATGTCGCGAAGA
>KF826842.1_Human_respiratory_syncytial_virus_strain_RSVB/Homo_sapiens/ARG/195/2007,_complete_genome_8821-8940
CAGTCATTACTTATGACATATAAAAGCATGTCCTCGTCTGAACAAATTGCTACAACTAACTTACTTAAAAAAATAATACGAAGAGCTATAGAAATAAGTGATGTAAAGGTGTACGCCATC
>KF826842.1_Human_respiratory_syncytial_virus_strain_RSVB/Homo_sapiens/ARG/195/2007,_complete_genome_8641-8760
TGTAATGCTTTAGGGAGTTACCTTTTTAACGGCCCTTATCTTAAAAATGATTATACCAACTTAATTAGTAGACAAAGCCCACTACTAGAGCATATGAATCTAAAAAAACTAACTATAACA
>KF826842.1_Human_respiratory_syncytial_virus_strain_RSVB/Homo_sapiens/ARG/195/2007,_complete_genome_9301-9420
CAATATGGTTGCATTGTTTATCATAAAAGGCTCAAAAAAATCACAACTACTACATACAATCAATTTTTGACATGGAAAGACATCAGCCTTAGCAGATTAAATGTTTGCTTAATTACTTGG
>KF826842.1_Human_respiratory_syncytial_virus_strain_RSVB/Homo_sapiens/ARG/195/2007,_complete_genome_8941-9060
TTGAATAAACTAGGACTAAAGGAAAAGGACAGAGTTAAGCCCAACAACAATTCAGGTGATGAAAACTCAGTACTTACAACCATAATTAAAGATGATATACTCTCAGCTGTGGAAAACAAT
>KF826842.1_Human_respiratory_syncytial_virus_strain_RSVB/Homo_sapiens/ARG/195/2007,_complete_genome_8341-8460
CCACAACCATTTGGATAACCACCAGTGTTTATTAAATCATATATTTGATGAAATTCATTGGACACCTAAAAACTTATTAGATGCCACTCAACAATTTCTCCAACATCTTAACATCCCTGA
>KF826842.1_Human_respiratory_syncytial_virus_strain_RSVB/Homo_sapiens/ARG/195/2007,_complete_genome_8161-8280
TTAGATATCCACAAAAGCATAACCATAAGCAACCCAAAAGAGTCAACCGTAAGTGATCAAAATGACCAAACCAAAAATAATGATATTACCGGATAAATATCCTTGTAGTATATCATCCAT
>KF826842.1_Human_respiratory_syncytial_virus_strain_RSVB/Homo_sapiens/ARG/195/2007,_complete_genome_8521-8640
TCCAACCATAAAACTGTCTTAATAAGGTTATGGGACAAAATGGATCCCATTATTAATGGAAGCTCTGCTAATGTATATCTAACTGATAGTTATCTAAAAGGTGTTATCTCTTTTTCAGAA
>KF826842.1_Human_respiratory_syncytial_virus_strain_RSVB/Homo_sapiens/ARG/195/2007,_complete_genome_7081-7200
CTTTATACTATGTCAACAAGCTGGAAGGAAAAAACCTTTATGTAAAAGGGGAACCTATAATAAATTACTATGACCCTCTAGTGTTTCCTTCTGATGAGTTTGATGCATCAATATCTCAAG
>KF826842.1_Human_respiratory_syncytial_virus_strain_RSVB/Homo_sapiens/ARG/195/2007,_complete_genome_6001-6120
TACTTATGCAAAACACACCAGCTGCCAACAACCGGGCCAGAAGAGAAGCACCACAGTATATGAACTACACAATCAATGCCACTAAAAACCTAAATGTATCAATAAGCAAGAAGAGGAAAC
>KF826842.1_Human_respiratory_syncytial_virus_strain_RSVB/Homo_sapiens/ARG/195/2007,_complete_genome_5821-5940
CGACATGTAGTGCAGTTAGCAGAGGTTACTTGAGTGCTTTAAGAACAGGTTGGTATACCAGTGTCATAACAATAGAATTAAGTAATATAAAAGAAACCAAATGCAATGGAACTGACACTA
>KF826842.1_Human_respiratory_syncytial_virus_strain_RSVB/Homo_sapiens/ARG/195/2007,_complete_genome_6181-6300
CCAAAGTTCTACACCTTGAAGGAGAAGTGAACAAGATCAAAAATGCTTTGCTGTCTACAAACAAAGCTGTAGTCAGTCTATCAAATGGGGTCAGTGTTTTAACCAGCAAAGTGTTAGATC
>KF826842.1_Human_respiratory_syncytial_virus_strain_RSVB/Homo_sapiens/ARG/195/2007,_complete_genome_5581-5700
ACCCATAGCATCCGAGCCCTCCACATCAAATTCCACCTAAAAACTCCAGTCATATGCTTAGTTATTTAAAAACTACATCTTAGCAGAGAACCGTGATCCCTCAAGCAAGAACGAAATTAA
>KF826842.1_Human_respiratory_syncytial_virus_strain_RSVB/Homo_sapiens/ARG/195/2007,_complete_genome_5461-5580
AGAAAGAGACACCAGCACCTCACAATCCATTGTGCTTGACACAACCACATCAAAACACACAATCCAACAGCAATCCCTCTACTCAACCACCCCCGAAAACACACCCAACTCCTCACAAAC
>KF826842.1_Human_respiratory_syncytial_virus_strain_RSVB/Homo_sapiens/ARG/195/2007,_complete_genome_5701-5820
ATCTGGGGCAAATAACCATGGAGTTGCTGATCCATAGATCAAGTGCAATCTTCCTAACTCTTGCTATTAATGCATTGTACCTCACCTCAAGTCAGAACATAACTGAGGAGTTTTACCAAT
>KF826842.1_Human_respiratory_syncytial_virus_strain_RSVB/Homo_sapiens/ARG/195/2007,_complete_genome_6841-6960
TACCAAGTGAAGTCAGCCTTTGTAACACTGACATATTCAATTCCAAGTATGACTGCAAAATTATGACATCAAAAACAGACATAAGCAGCTCAGTAATTACTTCTCTAGGAGCTATAGTGT
>KF826842.1_Human_respiratory_syncytial_virus_strain_RSVB/Homo_sapiens/ARG/195/2007,_complete_genome_6721-6840
CAAGGACTGATAGAGGATGGTACTGTGATAATGCAGGATCAGTATCCTTCTTTCCACAGGCTGACACTTGTAAAGTACAGTCCAATCGAGTATTTTGTGACACTATGAACAGTTTGACAT
>KF826842.1_Human_respiratory_syncytial_virus_strain_RSVB/Homo_sapiens/ARG/195/2007,_complete_genome_6961-7080
CATGCTATGGTAAAACTAAATGCACTGCATCCAACAAAAATCGTGGAATTATAAAGACATTTTCTAATGGTTGTGATTATGTGTCAAACAAAGGAGTAGATACTGTATCAGTGGGCAACA
>KF826842.1_Human_respiratory_syncytial_virus_strain_RSVB/Homo_sapiens/ARG/195/2007,_complete_genome_6421-6540
GAGAATTTAGTGTCAATGCAGGTGTAACGACACCTTTAAGCACTTACATGTTAACAAACAGTGAGTTACTATCATTAATCAATGATATGCCTATAACAAATGATCAGAAAAAATTAATGT
>KF826842.1_Human_respiratory_syncytial_virus_strain_RSVB/Homo_sapiens/ARG/195/2007,_complete_genome_6301-6420
TCAAGAATTATATAAACAACCAATTATTACCTATAGTAAATCAACAGAGTTGTCGCATTTCCAACATTGAAACAGTTATAGAATTCCAGCAGAAGAACAGCAGATTGTTGGAAATCACCA
>KF826842.1_Human_respiratory_syncytial_virus_strain_RSVB/Homo_sapiens/ARG/195/2007,_complete_genome_6601-6720
AAGTCCTTGCATATGTTGTACAGCTACCTATCTATGGTGTAATTGATACACCTTGCTGGAAATTACACACATCACCTCTGTGCACCACCAACATCAAAGAAGGATCAAATATTTGTTTAA
>KF826842.1_Human_respiratory_syncytial_virus_strain_RSVB/Homo_sapiens/ARG/195/2007,_complete_genome_9601-9720
GAAGAAGATCAATTTAGGAAACGATTTTATAATAGCATGCTAAATAACATCACAGATGCAGCTATTAAGGCTCAAAAGGACCTACTATCAAGAGTATGTCACACTTTATTAGACAAGACA
>KF826842.1_Human_respiratory_syncytial_virus_strain_RSVB/Homo_sapiens/ARG/195/2007,_complete_genome_12301-12420
GTTAATGGTTTAACTCGTGGTGAAAGAGGACCTACTAAGCCATGGGTAGGTTCATCTACGCAGGAGAAAAAAACAATGCCAGTGTACAATAGACAAGTTTTAACCAAAAAGCAAAGAGAC
>KF826842.1_Human_respiratory_syncytial_virus_strain_RSVB/Homo_sapiens/ARG/195/2007,_complete_genome_12181-12300
GAAAGATCTTGGTCATTATCCAATATAGTAGGAGTAACATCGCCAAGTATTATGTTCACAATGGACATTAAATATACAACTAGCACTATAGCCAGTGGTATAATTATAGAAAAATATAAT
>KF826842.1_Human_respiratory_syncytial_virus_strain_RSVB/Homo_sapiens/ARG/195/2007,_complete_genome_12481-12600
TTCATGGAAGAACTGAGTACTGGAACACTTGGACTGTCATATGAAAAAGCCAAAAAGTTGTTTCCACAATATCTAAGTGTCAATTATTTACACCGGTTAACAGTCAGTAGTAGACCATGC
>KF826842.1_Human_respiratory_syncytial_virus_strain_RSVB/Homo_sapiens/ARG/195/2007,_complete_genome_11761-11880
AGGCAAGCTAAAATTACTAGTGAGATTAATAGATTAGCAGTAACAGAAGTCTTAAGTATAGCTCCAAACAAGATATTTTCTAAAAGTGCGCAACACTATACTACCACTGAGATTGATCTA
>KF826842.1_Human_respiratory_syncytial_virus_strain_RSVB/Homo_sapiens/ARG/195/2007,_complete_genome_11641-11760
CTCCAGGATCTTCCAGATGATAGACTGAACAAATTCTTGACTTGTGTCATCACATTTGATAAAAATCCAAATGCCGAGTTTGTAACATTGATGAGGGATCCACAGGCTTTAGGGTCTGAA
>KF826842.1_Human_respiratory_syncytial_virus_strain_RSVB/Homo_sapiens/ARG/195/2007,_complete_genome_12001-12120
ACTAATATACTTGAGAAAACATCAGCAATAGATACAACTGATATTAATAGGGCTACTGATATGATGAGGAAAAATATAACCTTACTTATAAGGATACTTCCACTAGATTGTAACAAAGAC
>KF826842.1_Human_respiratory_syncytial_virus_strain_RSVB/Homo_sapiens/ARG/195/2007,_complete_genome_13321-13440
ATAAAATACATAGTCAATCAAGACACAAGTTTGCATAGAATAAAAGGCTGCCACAGTTTTAAGTTGTGGTTTTTAAAACGCCTTAATAATGCTAAATTTACCGTATGCCCTTGGGTTGTT
>KF826842.1_Human_respiratory_syncytial_virus_strain_RSVB/Homo_sapiens/ARG/195/2007,_complete_genome_13201-13320
GGTTATGGTAAAGCAAAATTAGAATGTGATATGAACACTTCAGATCTTCTTTGTGTTTTGGAGTTAATAGACAGTAGCTACTGGAAATCTATGTCTAAAGTTTTCCTAGAACAAAAAGTC
>KF826842.1_Human_respiratory_syncytial_virus_strain_RSVB/Homo_sapiens/ARG/195/2007,_complete_genome_13921-14040
AAATCTAACCAACTTTACACCACCACTTCACATCAGACATCTTTAGTAAGGAATAGTGCATCACTTTATTGCATGCTTCCTTGGCATCATGTCAATAGATTTAACTTTGTATTTAGTTCC
>KF826842.1_Human_respiratory_syncytial_virus_strain_RSVB/Homo_sapiens/ARG/195/2007,_complete_genome_12721-12840
TGCATAAGTTTTGGTCTTAGCTTGATGTCAGTTGTGGAACAATTCACAAACATATGTCCTAATAGAATTATTCTCATACCGAAGCTGAATGAGATACATTTGATGAAACCTCCTATATTT
>KF826842.1_Human_respiratory_syncytial_virus_strain_RSVB/Homo_sapiens/ARG/195/2007,_complete_genome_12601-12720
GAATTCCCTGCCTCAATACCAGCTTATAGAACAACAAATTATCATTTTGATACTAGTCCTATCAATCATGTATTAACAGAAAAGTATGGAGATGAAGATATCGACATTGTGTTTCAAAAT
>KF826842.1_Human_respiratory_syncytial_virus_strain_RSVB/Homo_sapiens/ARG/195/2007,_complete_genome_13021-13140
AATGCGTATATTTTAAGTACTAATTTAGCTGGACATTGGATTCTGATTATTCAACTTATGAAAGATTCAAAAGGTATTTTTGAAAAAGATTGGGGAGAGGGGTATATAACTGATCATATG
>KF826842.1_Human_respiratory_syncytial_virus_strain_RSVB/Homo_sapiens/ARG/195/2007,_complete_genome_12841-12960
ACAGGAGATGTTGATATCATCAAGTTGAAGCAAGTGATACAAAAACAGCATATGTTCCTACCAGATAAAATAAGTTTAACCCAATATGTAGAATTATTCTTAAGTAACAAAGCACTTAAA
>KF826842.1_Human_respiratory_syncytial_virus_strain_RSVB/Homo_sapiens/ARG/195/2007,_complete_genome_10321-10440
AGAGATAATAAATTCAATGAATGTGATCTATACAATTGTGTAGTTAATCAAAGCTATCTCAACAACTCTAATCATGTGGTATCACTAACTGGTAAAGAAAGAGAGCTCAGTGTGGGTAGA
>KF826842.1_Human_respiratory_syncytial_virus_strain_RSVB/Homo_sapiens/ARG/195/2007,_complete_genome_10201-10320
CTAATATGGACTAGTTTTCCTAGAAATTACATGCCATCACATATACAAAATTATATAGAACATGAAAAGTTGAAATTCTCTGAAAGCGACAGATCAAGAAGAGTACTAGAGTATTACTTG
>KF826842.1_Human_respiratory_syncytial_virus_strain_RSVB/Homo_sapiens/ARG/195/2007,_complete_genome_10501-10620
GCCGAAAATATTTTACAATTCTTCCCTGAGAGTTTGACAAGATATGGTGATCTAGAGCTTCAAAAGATATTAGAATTAAAAGCAGGAATAAGCAACAAGTCAAATCGTTATAATGATAAC
>KF826842.1_Human_respiratory_syncytial_virus_strain_RSVB/Homo_sapiens/ARG/195/2007,_complete_genome_9901-10020
AATGAAACTAAGTTCTATTTATTAAGTAGCCTAAGTACGTTGAGAGGTGCTTTCATTTATAGAATCATAAAAGGGTTTGTAAATACCTACAACAGATGGCCCACTTTAAGGAATGCTATT
>KF826842.1_Human_respiratory_syncytial_virus_strain_RSVB/Homo_sapiens/ARG/195/2007,_complete_genome_9781-9900
ATTAAGCTTGCAGGTGATAATAATCTCAATAACTTGAGTGAGCTATATTTTCTCTTCAGAATCTTTGGACATCCAATGGTTGATGAAAGACAAGCAATGGATGCTGTAAGAATTAACTGC
>KF826842.1_Human_respiratory_syncytial_virus_strain_RSVB/Homo_sapiens/ARG/195/2007,_complete_genome_10081-10200
ATCACAGAAAATGATTTGATTATTTTATCAGGATTGCGGTTCTATCGTGAGTTTCATCTGCCTAAAAAAGTGGATCTTGAAATGATAATAAATGACAAAGCTATTTCTCCTCCAAAAGAT
>KF826842.1_Human_respiratory_syncytial_virus_strain_RSVB/Homo_sapiens/ARG/195/2007,_complete_genome_10681-10800
TTTAGATATGAAACATCATGTATCTGCAGTGATGTATTAGATGAACTGCATGGGGTACAATCTCTATTCTCTTGGTTGCACTTAACAATACCTCTTGTCACAATAATATGTACATATAGA
>KF826842.1_Human_respiratory_syncytial_virus_strain_RSVB/Homo_sapiens/ARG/195/2007,_complete_genome_11221-11340
CTGAGAGTGGGTCCATGGATAAATACAATACTTGATGATTTTAAAGTTAGTTTAGAATCTATAGGTAGCTTAACACAGGAGTTAGAATACAGAGGAGAAAGCTTATTATGCAGTTTAATA
>KF826842.1_Human_respiratory_syncytial_virus_strain_RSVB/Homo_sapiens/ARG/195/2007,_complete_genome_11101-11220
TATGCAGGCATAGGCCATAAGCTTAAGGGAACTGAGACCTATATATCCCGAGATATGCAGTTCATGAGCAAAACAATCCAGCACAATGGAGTGTACTATCCAGCCAGTATCAAAAAAGTC
>KF826842.1_Human_respiratory_syncytial_virus_strain_RSVB/Homo_sapiens/ARG/195/2007,_complete_genome_11521-11640
GGTGATCCTAATTTGTTATATCGAAGCTTTTATAGGAGAACTCCAGACTTCCTTACAGAAGCTATAGTACATTCAGTGTTCGTGTTGAGCTATTATACTGGTCATGATCTACAAGATAAG
>KF826842.1_Human_respiratory_syncytial_virus_strain_RSVB/Homo_sapiens/ARG/195/2007,_complete_genome_10861-10980
GGGTTATACAGATATCATATGGGTGGTATTGAGGGCTGGTGTCAAAAACTGTGGACCATTGAAGCCATATCATTATTAGATCTAATATCTCTTAAAGGTAAATTCTCCATCACAGCTCTG
>KF826842.1_Human_respiratory_syncytial_virus_strain_RSVB/Homo_sapiens/ARG/195/2007,_complete_genome_10981-11100
ATAAATGGTGATAATCAGTCAATTGATATAAGTAAACCAGTTAGACTTATAGAGGGTCAGACCCATGCTCAAGCAGATTATTTGTTAGCATTAAATAGCCTTAAATTGCTATATAAAGAG
>KF826842.1_Human_respiratory_syncytial_virus_strain_RSVB/Homo_sapiens/ARG/195/2007,_complete_genome_1021-1140
TCATCCAAACCAAGCTATTCTCTAAACAACAGTGCTCAACAGTTAAGAAGGAGCTAATCCATCTTAGTAATTAAAAATAAGGGTGAAGTCAGTAACATAAATTGGGGCAAATACAAAGAT
>KF826842.1_Human_respiratory_syncytial_virus_strain_RSVB/Homo_sapiens/ARG/195/2007,_complete_genome_901-1020
TATGCCTATATTTATCAATCATGGTGGGTTTCTAGAATGTATTGGCATTAAGCCTACAAAACATACTCCTATAATATACAAATATGACCTCAACCCGTAACTTCCAACAAAAAAACCAAC
>KF826842.1_Human_respiratory_syncytial_virus_strain_RSVB/Homo_sapiens/ARG/195/2007,_complete_genome_1201-1320
CAAATACACTATTCAACGTAGTACAGGAGATAATATTGACACTCCCAATTATGATGTGCAAAAACACCTAAACAAACTATGTGGTATGCTATTAATCACTGAAGATGCAAATCATAAATT
>KF826842.1_Human_respiratory_syncytial_virus_strain_RSVB/Homo_sapiens/ARG/195/2007,_complete_genome_661-780
ATTGATGATCACAGACATGAGACCCCTGTCGATGGATTCAATAATAACATCTCTCACCAAAGAAATCATCACACACAAATTCATATACTTGATAAACAATGAATGTATTGTAAGAAAACT
>KF826842.1_Human_respiratory_syncytial_virus_strain_RSVB/Homo_sapiens/ARG/195/2007,_complete_genome_541-660
AGACATGTATTTTTTACCATTTTAGTTAATATAAAACCTCATCAAAGGGAAATGGGGCAAATAAACTAACCTAATCAATCAAACCATGAGCACTACAAACGACAACACCACCATGCAAAG
>KF826842.1_Human_respiratory_syncytial_virus_strain_RSVB/Homo_sapiens/ARG/195/2007,_complete_genome_781-900
CGATGAAAGACAAGCTACATTTACATTCCTAGTCAATTATGAGATGAAGCTATTGCACAAAGTAGGGAGTACCAAATACAAGAAATACACTGAATATAATACAAAATATGGCACATTCCC
>KF826842.1_Human_respiratory_syncytial_virus_strain_RSVB/Homo_sapiens/ARG/195/2007,_complete_genome_1861-1980
AATCTTTGCAGGATTGTTTATGAATGCCTATGGTTCAGGACAAGTAATGCTAAGATGGGGAGTTTTAGCCAAATCTGTAAAAAATATCATGCTAGGACATGCTAGTGTCCAAGCAGAAAT
>KF826842.1_Human_respiratory_syncytial_virus_strain_RSVB/Homo_sapiens/ARG/195/2007,_complete_genome_1741-1860
ACCAAAGGACATAGCCAACAGTTTTTATGAAGTGTTTGAAAAACACCCTCATCTTATAGATGTTTTTGTGCACTTTGGCATTGCACAATCATCCACAAGAGGGGGTAGTAGAGTTGAAGG
>KF826842.1_Human_respiratory_syncytial_virus_strain_RSVB/Homo_sapiens/ARG/195/2007,_complete_genome_2041-2160
CCATATATTGAACAATCCAAAAGCATCATTGCTGTCATTAACTCAATTTCCTAACTTCTCAAGTGTGGTCCTAGGCAATGCAGCAGGTCTAGGCATAATGGGAGAGTATAGAGGTACACC
>KF826842.1_Human_respiratory_syncytial_virus_strain_RSVB/Homo_sapiens/ARG/195/2007,_complete_genome_1501-1620
AGAAATACAAGTCAATATTGAGATAGAATCTAGAAAGTCCTACAAAAAAATGCTAAAAGAGATGGGAGAAGTGGCTCCAGAATATAGGCATGATTCTCCAGACTGTGGGATGATAATACT
>KF826842.1_Human_respiratory_syncytial_virus_strain_RSVB/Homo_sapiens/ARG/195/2007,_complete_genome_1381-1500
GATACTTAAAGATGCTGGATATCATGTTAAAGCTAATGGAGTAGATATAACAACATATCGTCAAGATATAAATGGAAAGGAAATGAAATTCGAAGTATTAACATTATCAAGCTTGACATC
>KF826842.1_Human_respiratory_syncytial_virus_strain_RSVB/Homo_sapiens/ARG/195/2007,_complete_genome_1621-1740
GTGTATAGCTGCCCTTGTAATAACCAAATTAGCAGCAGGAGATAGATCAGGTCTTACAGCAGTAATTAGGAGGGCAAACAATGTCTTAAAAAACGAAATAAAACGCTACAAGGGCCTAAT
>KF826842.1_Human_respiratory_syncytial_virus_strain_RSVB/Homo_sapiens/ARG/195/2007,_complete_genome_241-360
CAATTAAATTAAACGGCATAGTTTTTATACATGTTATAACAAGCAGTGAAGTGTGCCCTGATAACAATATTGTAGTGAAATCTAACTTTACAACAATGCCAATATTACAAAATGGAGGAT
>KF826839.1_Human_respiratory_syncytial_virus_strain_RSVB/Homo_sapiens/ARG/187/2006,_complete_genome_13801-13920
TTCTCTAATAAAATGCATATTAAATCTTCCACTGTTACCACAAGATTCAATTATAGCAGACAAGACTTGTACAATTTATTTCCAATTGTTGTGATAGACAGGATTATAGATCATTCAGGT
>KF826839.1_Human_respiratory_syncytial_virus_strain_RSVB/Homo_sapiens/ARG/187/2006,_complete_genome_14041-14160
TTTAGTTCCACAGGATGCAAGATCAGTATAGAGTATATTTTAAAAGATCTTAAGATTAAGGATCCCAGTTGTATAGCATTCATAGGTGAAGGAGCTGGTAACTTATTATTACGTACGGTA
>KF826839.1_Human_respiratory_syncytial_virus_strain_RSVB/Homo_sapiens/ARG/187/2006,_complete_genome_14941-15060
CATTTATACATGATAGAGTCCACATATCCTTACTTAAGTGAATTGTTAAATAGTTTAACAACCAATGAGCTCAAGAAGCTGATTAAAATAACAGGTAGTGTACTATACAACCTTCCTAAT
>KF826839.1_Human_respiratory_syncytial_virus_strain_RSVB/Homo_sapiens/ARG/187/2006,_complete_genome_14761-14880
AATGGAATTAAGACTTCATTGTCAAAATTGAAGAGTGTAGTTAATGGAGATATATTATCATATTCTATAGCTGGACGTAATGAAGTATTCAGCAACAAGCTTATAAACCACAAGCATATG
>KF826839.1_Human_respiratory_syncytial_virus_strain_RSVB/Homo_sapiens/ARG/187/2006,_complete_genome_14581-14700
GTTTACTTAGTCCTTACAATAGGCCCTGCAAATATACTTCCTGTTTTTGATGTTGTGCAAAATGCTAAATTGATTCTTTCAAGAACTAAAAATTTCATTATGCCTAAAAAGATTGACAAG
>KF826842.1_Human_respiratory_syncytial_virus_strain_RSVB/Homo_sapiens/ARG/195/2007,_complete_genome_1-120
ACGCGAAAAAATGCGTACTACAAACTTGCACACTCGAAAAAAATGGGGCAAATAAGAATTTGATAAGTGCTATTTAAGTCTAACCTTTTTAATCAGAAATGGGGTGCAATTCACTGAGCA
>KF826839.1_Human_respiratory_syncytial_virus_strain_RSVB/Homo_sapiens/ARG/187/2006,_complete_genome_14221-14340
AGTTTACCCATTGAATTTCTAAGGTTATACAACGGGCATATAAACATAGATTATGGTGAGAATTTAACCATTCCTGCTACAGATGCAACTAACAACATACATTGGTCTTATTTACATATA
>KF826839.1_Human_respiratory_syncytial_virus_strain_RSVB/Homo_sapiens/ARG/187/2006,_complete_genome_14341-14460
AAATTTGCAGAACCTATTAGTATCTTTGTCTGCGATGCTGAATTACCTGTCACAGCCAATTGGAGTAAAATTATAATTGAATGGAGTAAGCATGTAAGAAAGTGCAAATACTGTTCTTCT
>KF826842.1_Human_respiratory_syncytial_virus_strain_RSVB/Homo_sapiens/ARG/195/2007,_complete_genome_4201-4320
ATAAAACCAGAATATGGGGTAAATAGATATCAGTTAGAGTTCAATCAATCTCAACAACCATCTATACTGCCAATTCAATACATATACTGCAAATCTCAAAATGGGAAACACATCCATCAC
>KF826842.1_Human_respiratory_syncytial_virus_strain_RSVB/Homo_sapiens/ARG/195/2007,_complete_genome_4081-4200
ACACTATATCTAAACATCATAAACATCTACACTACACATTTCATCACACAAACCAATCCCACTCAAAATCCAAAATCACTTCCAGCCATTGTCTGCTAGACCTAGAGTACGAATAGGTAA
>KF826842.1_Human_respiratory_syncytial_virus_strain_RSVB/Homo_sapiens/ARG/195/2007,_complete_genome_4561-4680
TCTCACAGAGTCATGGTATCACAAAACCATGCCAACCATCATGGTAGCATAGAGTAGTTATTTAAAAATTAACATAATGATGAATTATTAGTATGGGATCAAAAACAACATTGGGGCAAA
>KF826842.1_Human_respiratory_syncytial_virus_strain_RSVB/Homo_sapiens/ARG/195/2007,_complete_genome_3841-3960
ATTATTCCCTATGCAGGATTAGTATTAGTTATCACGGTTACTGATAATAAAGGAGCATTCAAATATATCAAGCCACAGAGTCAATTTATAGTGGATCTTGGTGCCTACCTAGAAAAAGAG
>KF826842.1_Human_respiratory_syncytial_virus_strain_RSVB/Homo_sapiens/ARG/195/2007,_complete_genome_3721-3840
ACATCAAAAAGAGTAATAATACCAACCTATCTAAGATCAATTAGTGTCAAAAACAAGGACCTGAACTCACTAGAAAATATAGCAACCACCGAATTCAAAAATGCTATCACCAATGCTAAA
>KF826842.1_Human_respiratory_syncytial_virus_strain_RSVB/Homo_sapiens/ARG/195/2007,_complete_genome_3961-4080
AGCATATATTATGTAACTACTAATTGGAAGCATACAGCTACACGTTTTTCAATCAAACCACTAGAGGATTAGACCCAATTATCAACATTGAATGACAGGTTCACATATATCCTCAACTGC
>KF826842.1_Human_respiratory_syncytial_virus_strain_RSVB/Homo_sapiens/ARG/195/2007,_complete_genome_5221-5340
ACTCTGCAAATCCATTTGCAAAACAATACCAAGCAATAAACCAAAGAAAAAACCAACCATAAAACCCACAAACAAACCACCCACCAAAACCACAAACAAAAGAGACCCAAAAACACTAGC
>KF826842.1_Human_respiratory_syncytial_virus_strain_RSVB/Homo_sapiens/ARG/195/2007,_complete_genome_5101-5220
TACTCCAACACAGAACAACAAGCCAAGCACAAAACCACGTCCAAAAAATCCACCAAAAAAAGATGATTACCATTTTGAAGTGTTCAACTTCGTTCCCTGTAGTATATGTGGCAACAATCA
>KF826842.1_Human_respiratory_syncytial_virus_strain_RSVB/Homo_sapiens/ARG/195/2007,_complete_genome_5401-5520
AGAAAGAGACACCAGCACCCCACAATCCACTGTGCTAGACACAACCACATCAAAACACACAGAAAGAGACACCAGCACCTCACAATCCATTGTGCTTGACACAACCACATCAAAACACAC
>KF826842.1_Human_respiratory_syncytial_virus_strain_RSVB/Homo_sapiens/ARG/195/2007,_complete_genome_4861-4980
CATAATATTCATCATCTCTGCCAATCACAAAGTTACACTAACAACTGTCACAGTTCAAACAATAAAAAACCACACTGAGAAAAACATAACCACTTACCTTACTCAAGTCTCACCAGAAAG
>KF826842.1_Human_respiratory_syncytial_virus_strain_RSVB/Homo_sapiens/ARG/195/2007,_complete_genome_4681-4800
TGCAACCATGTCCAAAAACAAGAATCAACGCACTGCCAGGACTCTAGAAAAGACCTGGGATACTCTTAATCATCTAATTGTAATATCCTCTTGTTTATACAAATTAAATTTAAAATCTAT
>KF826842.1_Human_respiratory_syncytial_virus_strain_RSVB/Homo_sapiens/ARG/195/2007,_complete_genome_4981-5100
GGTTAGCCCATCCAAACAACCCACAACCACACCACCAATCCACACAAACTCAGCCACAATATCACCTAATACAAAATCAGAAACACACTATACAACAGCACAAACCAAAGGCAGAACCTC
>KF826842.1_Human_respiratory_syncytial_virus_strain_RSVB/Homo_sapiens/ARG/195/2007,_complete_genome_2641-2760
TCTAAGTTGTACAAAGAAACCATAGAAACATTTGATAACAATGAAGAAGAATCTAGCTACTCATATGAGGAGATCAATGATCAAACAAATGACAACATTACAGCAAGATTAGATAGAATT
>KF826842.1_Human_respiratory_syncytial_virus_strain_RSVB/Homo_sapiens/ARG/195/2007,_complete_genome_2521-2640
GGCACCAACATTATCAATCCAACAAGTGAAGCCGACAGTACCCCAGAAACCAAAGCCAACTACCCAAGAAAACCCCTAGTAAGCTTCAAAGAAGATCTCGCCCCAAGTGATAACCCTTTC
>KF826842.1_Human_respiratory_syncytial_virus_strain_RSVB/Homo_sapiens/ARG/195/2007,_complete_genome_2821-2940
CCTACTTCGGCTCGTGATGGAATAAGAGATGCTATGGTTGGTCTAAGAGAAGAAATGATAGAAAAAATAAGAGCAGAAGCATTAATGACCAATGATAGGTTAGAGGCTATGGCAAGACTT
>KF826842.1_Human_respiratory_syncytial_virus_strain_RSVB/Homo_sapiens/ARG/195/2007,_complete_genome_2281-2400
ACTCAACCCCAAAGAAGATGACGTAGAGCTTTAAGTTAACAAAAAGTACGGGGCAAATAAGTCAACATGGAGAAGTTTGCACCTGAATTTCATGGAGAAGATGCAAATAACAAAGCTACC
>KF826842.1_Human_respiratory_syncytial_virus_strain_RSVB/Homo_sapiens/ARG/195/2007,_complete_genome_2161-2280
AAGAAACCAAGATCTCTATGATGCAGCCAAAGCATATGCAGAGCAACTCAAAGAAAATGGAGTAATAAACTACAGTGTATTAGACTTAACAACAGAAGAATTGGAAGCCATAAAGCATCA
>KF826842.1_Human_respiratory_syncytial_virus_strain_RSVB/Homo_sapiens/ARG/195/2007,_complete_genome_2401-2520
AAATTCCTAGAATCAATAAAAGGCAAGTTTGCATCATCCAAAGATCCTAAGAAGAAAGATAGCATAATATCTGTCAACTCAATAGACATAGAAGTCACTAAAGAGAGCCCGATAACATCT
>KF826842.1_Human_respiratory_syncytial_virus_strain_RSVB/Homo_sapiens/ARG/195/2007,_complete_genome_3421-3540
AGCATCAACATACTAGTAAAGCAGATCTCTACGCCCAAAGGACCTTCACTACGAGTCACGATCAACTCAAGAAGTGCTGTGCTGGCTCAAATGCCTAGTAATTTCACCATAAGTGCAAAT
>KF826842.1_Human_respiratory_syncytial_virus_strain_RSVB/Homo_sapiens/ARG/195/2007,_complete_genome_3301-3420
TACACAGCAGCTGTTCAGTACAATGTTCTAGAAAAAGATGATGATCCCGCATCACTAACAATATGGGTGCCTATGTTCCAGTCATCTGTGCCAGCAGACTTGCTCATAAAAGAACTTGCA
>KF826842.1_Human_respiratory_syncytial_virus_strain_RSVB/Homo_sapiens/ARG/195/2007,_complete_genome_3601-3720
GCATGCAGTCTAACATGCTTAAAAGTAAAAAGTATGTTAACTACAGTCAAAGATCTAACCATGAAGACATTCAACCCCACTCATGAGATCATTGCTCTATGTGAATTTGAAAATATTATG
>KF826842.1_Human_respiratory_syncytial_virus_strain_RSVB/Homo_sapiens/ARG/195/2007,_complete_genome_3061-3180
GATGATTTTTGATCAGTGATCAACTCACTCAGCAATCAACAACATCAATAAAACAGACACCAATCCACTGAATCAATTGCCAGACTGAAAAAACAAACATCCATCAGCAGAACCACCAAC
>KF826842.1_Human_respiratory_syncytial_virus_strain_RSVB/Homo_sapiens/ARG/195/2007,_complete_genome_2941-3060
AGGAATGAGGAAAGCGAAAAAATGGCAAAAGACACCTCAGATGAAGTGTCTCTCAATCCAACCTCCAAAAAATTGAGTGACTTGTTGGAAGACAACGATAGCGACAATGATCTATCACTT
>KF826842.1_Human_respiratory_syncytial_virus_strain_RSVB/Homo_sapiens/ARG/195/2007,_complete_genome_3181-3300
CAATCAATCAACCAATTGATCAATCAGCACCCTGACAAAATTAACAATATAGTAACAAAAAAAGAACAAGATGGGGCAAATATGGAAACATACGTGAACAAGCTTCACGAAGGCTCCACA
>KF826843.1_Human_respiratory_syncytial_virus_strain_RSVB/Homo_sapiens/MEX/51/2008,_complete_genome_361-480
ATGGAGGATACATATGGGAATTGATTGAATTGACACACTGCTCTCAATTAAATGGTCTAATAGATGATAATTGTGAAATCAAATTTTCTAAAAGACTAAGTGACTCAGTAATGACTGATT
>KF826843.1_Human_respiratory_syncytial_virus_strain_RSVB/Homo_sapiens/MEX/51/2008,_complete_genome_4441-4560
AAGTGAACATAAAACATTCTGTAACAAAACTCTTGAACAAGGACAGATGTATCAAATCAACACATAGTGTTCTCCCATCATGCTGTGTCAAATTATAATCCTGTATATATAAATAAACAA
>KF826835.1_Human_respiratory_syncytial_virus_strain_RSVB/Hep2_lab/ITA/127_RSV79/2009,_complete_genome_11401-11520
GCTATATTTAGATATATTGAAAGTATTAAAACACTTAAAAACCTTTTTTAATCTTGATAGTATCGATACGGCGTTATCATTGTATATGAACTTGCCTATGCTGTTTGGTGGTGGTGATCC
>KF826851.1_Human_respiratory_syncytial_virus_strain_RSVB/Homo_sapiens/USA/629-24/2007,_complete_genome_13681-13800
ATCACCCAACCCCAGAAACTTTAGAAAATATATCATTAATCCCTGTTAAAGGTAATAATAGAAACAAACCTAAATTTTGTATAAGTGGAAATACTGAATCTATGATGACGTCAACATTCT
>KF826853.2_Human_respiratory_syncytial_virus_strain_RSVB/Homo_sapiens/DEU/114/2008,_complete_genome_9361-9480
CTTAGGGTTGAGATGTGGATTCAATAATGTTGTGTTATCACAATTATTCCTTTATGGAGATTGTATACTGAAATTATTTCATAATGAAGGCTTCTACATAATAAAAGAAGTAGAGGGATT
>NC_001781.1_Human_orthopneumovirus_Subgroup_B,_complete_genome_9001-9120
GAAAGCAATCAATCATATACAAATTCAGACAAAAATCACTCAGTAAATCAAAATATCACTATCAAAACAACACTCTTGAAAAAATTGATGTGTTCAATGCAACATCCTCCATCATGGTTA
>NC_001781.1_Human_orthopneumovirus_Subgroup_B,_complete_genome_7381-7500
CAGCAAATAGACAAAAAACCACCTGATCATGTTTCAACAACAGTCTGCTGATCACCAATCCCAAATCAACCCATAACAAACACTTCAACATCACAGTACAGGCTGAATCATTTCTTCACA
>KP317923.1_Human_respiratory_syncytial_virus_isolate_Kilifi_9465_4_RSVB_2012,_complete_genome_4201-4320
TCCATCTCAACAACCATCCACACCGTCAATTCAATACACTTACTACAAATCTCAAAATGGTAAATACATCCATCACAATAGAATTCACAAGCAAATTTTGGCCCTATTTTACACTAATAC
>KU316095.1_Human_respiratory_syncytial_virus_strain_RSVB/Homo_sapiens/USA/79I-010A-01-01/1979,_complete_genome_7381-7500
TTGATCATGTTTCAACAACAATCTGCTGACCACCAATCCCTAATCAACTTAACAATAAATATTTCAACATCATAGCACAGGCTGAATCATTTCCTCACATCATACTACCTACACAACTAA
>KP317952.1_Human_respiratory_syncytial_virus_isolate_Kilifi_9465_6_RSVB_2010,_complete_genome_61-180
CAATTCACATCAAGCTAAGACCAAAACTTATGAATTTTGAATGGGGCAAATAAGAATTTGATAAGTGCTATTTAAGTCTAACCTTTTTAATCAGAAATGGGGTGCAATTCACTGAGCATG
>KJ672476.1_Human_respiratory_syncytial_virus_strain_RSVB/Homo_sapiens/USA/LA2_42/2013,_complete_genome_13501-13620
CAAATCTCTTTTACATTAGTTATAACTTTTCAGACAACACTCATCTGCTAACAAAACAAATAAGAATTGCCAATTCAGAATTAGAAGATAATTATAACAAACTATATCACCCAACCCCAG
>KJ723460.1_Human_respiratory_syncytial_virus_strain_RSVB/Homo_sapiens/USA/91I-144A-01/1991,_complete_genome_4981-5100
ACACAAAGTCAGAAACACACCATACAACAGCACAACCCAAGAGCAGAACCACCACCTCAACACAGACCAAAAAGCCGAGCACAAAACCACGCCCAAAAAATCCACCAAAAAAACCAAAAG
>KJ723460.1_Human_respiratory_syncytial_virus_strain_RSVB/Homo_sapiens/USA/91I-144A-01/1991,_complete_genome_14341-14460
GCATTTTAATCGCAAAATATCATGCCCAAGATGATATTGATTTCAAATTAGATAACATTACTATATTAAAAACTTACGTGTGCCTAGGTAGCAAGTTAAAAGGATCTGAAGTTTACTTAG
>KP258705.1_Human_respiratory_syncytial_virus_strain_RSVB/Homo_sapiens/USA/95I-100A-01/1995,_complete_genome_5461-5580
CAGCATCCGAGCCCTCCACATCAAATTCCACCCAGGGGGCCTAGTCACATGCTTAGTTATTCAAAAACTACATCTTAGCAAAGAACCGTGATCTATCAAGCAAGAACGAAATCAAATCTG
>KJ723479.1_Human_respiratory_syncytial_virus_strain_RSVB/Homo_sapiens/USA/83I-100A-01/1983,_complete_genome_3901-4020
ATGTGACTACAAATTGGAAGCATACAGCTACACGTTTTTCAATCAAACCGCTAGAAGATTAAACTTAATTATCAACACTAAACGACAGGTCCACACACATCCTCAAACTACACACTATAT
>KX765916.1_Human_respiratory_syncytial_virus_strain_RSVA/Homo_sapiens/NZL/LJRSV02/2015,_complete_genome_7921-8040
CAGCATGTGTTGCCATGAGCAAACTCCTTACTGAACTCAACAGCGATGACATCAAAAAACTAAGGGACAATGAAGAGCCAAACTCACCAAAAGTAAGAGTGTACAATACTGTCATATCAT
>KX765916.1_Human_respiratory_syncytial_virus_strain_RSVA/Homo_sapiens/NZL/LJRSV02/2015,_complete_genome_7801-7920
TAGATACTTTGTCAGAAATAAGTGGAGCTGCAGAGTTGGACAGAACAGAAGAGTATGCCCTCGGTGTAGTTGGAGTGCTAGAGAGTTATATAGGATCAATAAATAATATAACTAAACAAT
>KX765916.1_Human_respiratory_syncytial_virus_strain_RSVA/Homo_sapiens/NZL/LJRSV02/2015,_complete_genome_8101-8220
CAGACGTATTGAAGAAAACCATCAAAAACACATTGGATATCCACAAGAGCATAACCATCAATAACCCAAAAGAATCAACTGTTAGTGATACGAACGACCATGCCAAAAATAATGATACTA
>KX765916.1_Human_respiratory_syncytial_virus_strain_RSVA/Homo_sapiens/NZL/LJRSV02/2015,_complete_genome_7561-7680
AGATTCCTATTTTATAGTTATATAAAACAATTGAATACCAAATTAACTTACTATTTGTAAAAATGAGAACTGGGGCAAATATGTCACGAAGGAATCCTTGCAAATTCGAAATTCGAGGTC
>KX765916.1_Human_respiratory_syncytial_virus_strain_RSVA/Homo_sapiens/NZL/LJRSV02/2015,_complete_genome_7381-7500
GATCAACTGAGTGGTATAAATAATATTGCATTTAGTAACTGAACAAAAATAGCACCTAATCATATTCTTACAATGGTTCTCTATTTGACCATAGATAACCCATCAATCATTAGATTATCC
>KX765916.1_Human_respiratory_syncytial_virus_strain_RSVA/Homo_sapiens/NZL/LJRSV02/2015,_complete_genome_7681-7800
ATTGCTTGAATGGTAAAAGGTGTCATTTTAGTCATAATTATTTTGAATGGCCACCCCATGCACTGCTTGTAAGACAAAACTTTATGTTAAACAGAATACTTAAGTCTATGGATAAAAGCA
>KX765916.1_Human_respiratory_syncytial_virus_strain_RSVA/Homo_sapiens/NZL/LJRSV02/2015,_complete_genome_8941-9060
GACAAGATTAAATCCAATAATGGACAAGATGAAGACAACTCAGTCATTACTACCATAATCAAAGATGATATACTTTTAGCTGTCAAGGATAATCAATCTCATCTTAAAGCAGACAAAAAT
>KX765916.1_Human_respiratory_syncytial_virus_strain_RSVA/Homo_sapiens/NZL/LJRSV02/2015,_complete_genome_9721-9840
TGGATAATTCTATTGAGCAAGTTCCTAAAATTAATTAAGCTTGCAGGTGACAATAACCTCAACAATCTGAGTGAATTATATTTTTTGTTCAGGATATTTGGACACCCAATGGTAGATGAA
>KX765916.1_Human_respiratory_syncytial_virus_strain_RSVA/Homo_sapiens/NZL/LJRSV02/2015,_complete_genome_9601-9720
TATAATAGTATGCTCAACAACATCACAGATGCCGCCAACAAAGCTCAAAAAAATCTGCTATCAAGAGTATGTCATACATTATTAGATAAGACAATATCAGATAATATAATAAATGGCAGA
>KX765916.1_Human_respiratory_syncytial_virus_strain_RSVA/Homo_sapiens/NZL/LJRSV02/2015,_complete_genome_8461-8580
TCATAATACTCAACCCTAATACTTACCACATCATCAAATTATTAACTCAAACAATTCAAGCTATGGGACAAAATGGATCCCATTATTAGTGGAAATTCTGCTAATGTTTATCTAACTGAT
>KX765916.1_Human_respiratory_syncytial_virus_strain_RSVA/Homo_sapiens/NZL/LJRSV02/2015,_complete_genome_8341-8460
CCACCGGATCAACCATTCAATGAAATCCATTGGACCTCTCAAGACTTGATTGATGCAACTCAGAATTTTCTACAACATCTAGGTATTACTGATGATATATACACAATATATATATTAGTG
>KX765916.1_Human_respiratory_syncytial_virus_strain_RSVA/Homo_sapiens/NZL/LJRSV02/2015,_complete_genome_8821-8940
ATGACCTCGTCAGAACAGACTACTACTACTAATTTACTTAAAAAGATAATAAGAAGAGCTATAGAAATCAGTGATGTCAAAGTCTATGCTATATTGAATAAACTGGGGCTCAAAGAAAAA
>KX765916.1_Human_respiratory_syncytial_virus_strain_RSVA/Homo_sapiens/NZL/LJRSV02/2015,_complete_genome_7261-7380
ACCACAAATATCATGATAACTACCATAATTATAGTAATTATAGTAATATTGTTAGCATTAATTGCAGTTGGACTGCTTCTATACTGTAAGGCCAGAAGCACACCAGTCACATTAAGTAAG
>KX765916.1_Human_respiratory_syncytial_virus_strain_RSVA/Homo_sapiens/NZL/LJRSV02/2015,_complete_genome_6121-6240
TTAGGTGTTGGATCTGCAATCGCCAGTGGCATTGCCGTATCCAAGGTCCTGCACCTAGAAGGGGAAGTGAACAAAATCAAAAGTGCTCTACTATCCACAAACAAGGCTGTAGTCAGCTTA
>KX765916.1_Human_respiratory_syncytial_virus_strain_RSVA/Homo_sapiens/NZL/LJRSV02/2015,_complete_genome_6001-6120
GCAGCCAACAGTCGAGCCAGAAGAGAACTACCAAGATTTATGAATTATACACTCAACAATACCAAAAACACCAATGTAACATTAAGTAAGAAAAGGAAAAGAAGATTTCTTGGATTTTTG
>KX765916.1_Human_respiratory_syncytial_virus_strain_RSVA/Homo_sapiens/NZL/LJRSV02/2015,_complete_genome_5641-5760
TGCAAAAAGCCATGACCAAATCAAACAGAATCAAAATCAACTCTGGGGCAAATAACAATGGAGTTGCCAATCCTCAAAACAAATGCTATTACCACAATCCTTGCTGCAGTCACACTCTGT
>KX765916.1_Human_respiratory_syncytial_virus_strain_RSVA/Homo_sapiens/NZL/LJRSV02/2015,_complete_genome_5881-6000
AGTAATATCAAGGAAAATAAGTGTAATGGTACAGACGCTAAGGTAAAATTAATAAAACAAGAATTAGATAAATATAAAAATGCTGTAACAGAATTGCAGTTGCTCATGCAAAGCACACCA
>KX765916.1_Human_respiratory_syncytial_virus_strain_RSVA/Homo_sapiens/NZL/LJRSV02/2015,_complete_genome_5761-5880
TTCGCTTCCAGTCAAAACATCACTGAAGAATTTTATCAATCAACATGCAGTGCAGTTAGCAAAGGCTATCTTAGTGCTCTAAGAACTGGTTGGTATACTAGTGTTATAACTATAGAATTA
>KX765916.1_Human_respiratory_syncytial_virus_strain_RSVA/Homo_sapiens/NZL/LJRSV02/2015,_complete_genome_6961-7080
TGTACAGCATCCAATAAAAATCGTGGGATCATAAAGACATTCTCTAACGGGTGTGATTATGTATCAAATAAAGGGGTGGATACTGTGTCTGTAGGTAATACATTATATTATGTAAATAAG
>KX765916.1_Human_respiratory_syncytial_virus_strain_RSVA/Homo_sapiens/NZL/LJRSV02/2015,_complete_genome_7081-7200
CAAGAAGGCAAAAGTCTCTATGTAAAAGGTGAACCAATAATAAATTTCTATGATCCATTAGTGTTCCCCTCTGATGAATTTGATGCATCAATATCTCAAGTCAATGAGAAAATTAATCAG
>KX765916.1_Human_respiratory_syncytial_virus_strain_RSVA/Homo_sapiens/NZL/LJRSV02/2015,_complete_genome_6601-6720
CAATTACCACTATATGGTGTAATAGATACTCCTTGTTGGAAACTACACACATCCCCTCTATGTACAACCAACACAAAGGAAGGATCCAACATCTGCTTAACAAGAACCGACAGAGGATGG
>KX765916.1_Human_respiratory_syncytial_virus_strain_RSVA/Homo_sapiens/NZL/LJRSV02/2015,_complete_genome_12421-12540
TGGGTGTATGCATCTATAGATAACAAGGATGAATTTATGGAGGAACTTAGCATAGGAACTCTTGGGTTAACATATGAGAAGGCCAAAAAATTATTCCCACAATATTTAAGTGTTAACTAT
>KX765916.1_Human_respiratory_syncytial_virus_strain_RSVA/Homo_sapiens/NZL/LJRSV02/2015,_complete_genome_12661-12780
GGTGATGAAGATATTGATATAGTATTCCAAAACTGTATAAGCTTTGGCCTTAGCTTAATGTCTGTAGTAGAACAATTTACTAATGTGTGTCCTAACAGAATTATTCTCATACCCAAGCTT
>KX765916.1_Human_respiratory_syncytial_virus_strain_RSVA/Homo_sapiens/NZL/LJRSV02/2015,_complete_genome_12001-12120
ATAGACTTAACAGATATTGATAGAGCCACTGAGATGATGAGGAAAAACATAACTTTGCTTATAAGGATATTACCATTAGATTGTAACAGAGATAAAAGAGAAATATTGAGTATGGAAAAC
>KX765916.1_Human_respiratory_syncytial_virus_strain_RSVA/Homo_sapiens/NZL/LJRSV02/2015,_complete_genome_12181-12300
GTTGGTGTTACATCACCCAGTATCATGTATACAATGGACATAAAATATACAACAAGCACTATAGCTAGTGGCATAATCATAGAGAAATATAATGTCAACAGTTTAACACGTGGTGAGAGA
>KX765916.1_Human_respiratory_syncytial_virus_strain_RSVA/Homo_sapiens/NZL/LJRSV02/2015,_complete_genome_13681-13800
CTAACCAATCCGGTTAAAAGTAATGAAAAAAAGACACTGAGTGACTATTGTATAGGTAAAAATGTTGACTCAATAATGTTACCATCGTTATCTAATAAGAAGCTTATTAAATCGTCTACA
>KX765916.1_Human_respiratory_syncytial_virus_strain_RSVA/Homo_sapiens/NZL/LJRSV02/2015,_complete_genome_13921-14040
TCTCATCAAATATCCTTAGTGCACAATAGCACATCACTTTATTGCATGCTTCCTTGGCATCATATTAATAGATTCAATTTTGTATTTAGTTCTACAGGTTGTAAAATTAGTATAGAGTAT
>KX765916.1_Human_respiratory_syncytial_virus_strain_RSVA/Homo_sapiens/NZL/LJRSV02/2015,_complete_genome_13201-13320
GATATGAATACTTCAGATCTCCTATGTGTATTGGAATTAATAGACAGTAGTTATTGGAAGTCTATGTCTAAGGTGTTTTTAGAACAAAAAGTTATCAAATACATTCTTAGCCAGGATGCA
>KX765916.1_Human_respiratory_syncytial_virus_strain_RSVA/Homo_sapiens/NZL/LJRSV02/2015,_complete_genome_13381-13500
GTAGCAGAATTCACGGTTTGCCCTTGGGTTGTTAACATAGATTATCATCCAACACATATGAAAGCAATATTAACTTATATTGATCTTGTTAGAATGGGATTGATAAATATAGATAGAATA
>KX765916.1_Human_respiratory_syncytial_virus_strain_RSVA/Homo_sapiens/NZL/LJRSV02/2015,_complete_genome_11881-12000
ACATATCCTCACGGGCTAAGAGTTGTTTATGAAAGTTTACCCTTTTATAAAGCAGAGAAAATAGTAAATCTTATATCCGGTACAAAATCTATAACTAACATACTGGAAAAGACTTCTGCC
>KX765916.1_Human_respiratory_syncytial_virus_strain_RSVA/Homo_sapiens/NZL/LJRSV02/2015,_complete_genome_10621-10740
ATCATCACAGATCTCAGCAAATTCAATCAAGCATTTCGATATGAAACATCATGTGTTTGTAGTGATGTACTGGATGAACTGCATGGTGTACAATCTCTATTTTCCTGGTTACATTTAACT
>KX765916.1_Human_respiratory_syncytial_virus_strain_RSVA/Homo_sapiens/NZL/LJRSV02/2015,_complete_genome_10441-10560
AGACAAGTTCAAATATTAGCAGAGAAAATGATAGCAGAAAACATATTACAATTTTTCCCTGAAAGTCTTACAAGATATGGTGATCTAGAACTACAGAAAATATTAGAATTGAAAGCAGGA
>KX765916.1_Human_respiratory_syncytial_virus_strain_RSVA/Homo_sapiens/NZL/LJRSV02/2015,_complete_genome_10021-10140
TATAAACTAAACACTTATCCTTCCTTGTTGGAACTTACAGAAAGAGATTTGATTGTTCTATCAGGACTACGTTTCTATCGAGAGTTTCGGTTGCCTAAAAAAGTGGATCTTGAAATGATC
>KX765916.1_Human_respiratory_syncytial_virus_strain_RSVA/Homo_sapiens/NZL/LJRSV02/2015,_complete_genome_9901-10020
AGTTTGAGTATGTTAAGAGGAGCTTTTATATATAGAATTATAAAAGGGTTTGTAAATAATTACAACAGATGGCCTACTTTAAGAAATGCCATTGTCTTACCCTTAAGATGGTTAACTTAC
>KX765916.1_Human_respiratory_syncytial_virus_strain_RSVA/Homo_sapiens/NZL/LJRSV02/2015,_complete_genome_10321-10440
TTACACAACTGTGTAGTTAATCAAAGTTATCTTAACAACCCGAATCATGTGGTATCATTGACAGGCAAAGAAAGAGAACTCAGTGTAGGTAGAATGTTTGCAATGCAACCAGGAATGTTC
>KX765916.1_Human_respiratory_syncytial_virus_strain_RSVA/Homo_sapiens/NZL/LJRSV02/2015,_complete_genome_10861-10980
ATCGAAGGGTGGTGTCAAAAACTATGGACTATAGAAGCTATATCACTATTAGATCTAATATCTCTCAAAGGGAAATTCTCAATTACTGCTTTAATTAATGGTGACAATCAATCAATAGAT
>KX765916.1_Human_respiratory_syncytial_virus_strain_RSVA/Homo_sapiens/NZL/LJRSV02/2015,_complete_genome_11521-11640
TTCTATAGAAGAACTCCTGATTTCCTCACAGAGGCTATAGTTCACTCTGTGTTCATACTTAGTTATTATACAAATCATGATTTAAAAGATAAACTTCAAGATCTGTCAGATGATAGATTG
>KX765916.1_Human_respiratory_syncytial_virus_strain_RSVA/Homo_sapiens/NZL/LJRSV02/2015,_complete_genome_11761-11880
AATAGACTGGCAGTTACCGAGGTTTTGAGCACAGCTCCAAACAAAATATTTTCCAAAAGTGCACAACACTATACCACTACAGAGATAGATCTTAATGATATTATGCAAAATATAGAACCT
>KX765916.1_Human_respiratory_syncytial_virus_strain_RSVA/Homo_sapiens/NZL/LJRSV02/2015,_complete_genome_11161-11280
GGTGTATACTACCCAGCTAGTATAAAGAAAGTCCTAAGAGTGGGACCGTGGATAAACACTATACTTGATGACTTCAAAGTGAGTCTAGAATCTATAGGTAGTTTGACACAAGAATTAGAA
>KX765916.1_Human_respiratory_syncytial_virus_strain_RSVA/Homo_sapiens/NZL/LJRSV02/2015,_complete_genome_1201-1320
GACAGCATTGACACTCCTAATTATGATGTGCAGAAACACATTAATAAGTTATGTGGCATGTTATTAATCACAGAAGATGCTAATCATAAATTCACTGGGTTAATAGGTATGTTATATGCT
>KX765916.1_Human_respiratory_syncytial_virus_strain_RSVA/Homo_sapiens/NZL/LJRSV02/2015,_complete_genome_1081-1200
CATAGGATGAAAGATGGGGCAAATACAAAAATGGCTCTTAGCAAAGTCAAGTTGAATGATACACTCAACAAAGATCAACTTCTATCATCCAGCAAATATACCATCCAACGGAGCACAGGA
>KX765916.1_Human_respiratory_syncytial_virus_strain_RSVA/Homo_sapiens/NZL/LJRSV02/2015,_complete_genome_1381-1500
AAGGCAAATGGAGTGGATGTAACAACACATCGTCAAGACATTAATGGGAAAGAAATGAAATTTGAAGTGTTAACATTGGCAAGCTTAACAACTGAGATTCAAATCAACATTGAGATAGAA
>KX765916.1_Human_respiratory_syncytial_virus_strain_RSVA/Homo_sapiens/NZL/LJRSV02/2015,_complete_genome_841-960
TACTGAATACAACACAAAATATGGTACTTTCCCTATGCCAATATTTATCAATCATGATGGGTTCTTAGAGTGCATTGGCATTAAGCCTACCAAGCACACACCCATAATATACAAGTATGA
>KX765916.1_Human_respiratory_syncytial_virus_strain_RSVA/Homo_sapiens/NZL/LJRSV02/2015,_complete_genome_721-840
CTTGATAAATCATGAATGCATAGTGAGAAAACTTGATGAAAGACAGGCCACATTTACATTTCTGGTCAACTATGAAATGAAACTATTGCACAAAGTGGGAAGCACTAAATATAAAAAATA
>KX765916.1_Human_respiratory_syncytial_virus_strain_RSVA/Homo_sapiens/NZL/LJRSV02/2015,_complete_genome_961-1080
TCTCAATCCATGAATATCAAACCAAGATTCAAACAATCCGAAATAACAACTTTATGCATAATCACACTCCATAGTCCAGATGGAGCCTGAAAATTATAGTTATTTAAAATTAAGGAGAGA
>KX765916.1_Human_respiratory_syncytial_virus_strain_RSVA/Homo_sapiens/NZL/LJRSV02/2015,_complete_genome_2041-2160
CTATTATCTTTGACTCAATTTCCTCACTTCTCTAGTGTAGTATTGGGCAATGCTGCTGGCCTAGGCATAATGGGAGAATACAGAGGTACACCAAGGAATCAAGATTTATATGATGCTGCA
>KX765916.1_Human_respiratory_syncytial_virus_strain_RSVA/Homo_sapiens/NZL/LJRSV02/2015,_complete_genome_2221-2340
ACAGCAGAAGAACTAGAGGCTATCAAACATCAGCTTAATCCAAAAGATAATGATGTAGAGCTTTGAGTTAATAAAAAGGTGGGGCAAATAAATCATCATGGAAAAGTTTGCTCCTGAATT
>KX765916.1_Human_respiratory_syncytial_virus_strain_RSVA/Homo_sapiens/NZL/LJRSV02/2015,_complete_genome_1621-1740
TTAGCAGCAGGAGATAGATCAGGTCTTACAGCTGTGATTAGGAGAGCTAATAATGTCCTAAAAAATGAAATGAAACGTTATAAAGGTTTATTACCCAAGGATATAGCCAACAGCTTCTAT
>KX765916.1_Human_respiratory_syncytial_virus_strain_RSVA/Homo_sapiens/NZL/LJRSV02/2015,_complete_genome_1861-1980
TATGGTGCAGGGCAAGTGATGTTACGGTGGGGGGTCTTAGCAAAATCAGTTAAAAACATTATGTTAGGACACGCTAGTGTACAAGCAGAAATGGAACAAGTTGTGGAGGTGTATGAGTAT
>KX765915.1_Human_respiratory_syncytial_virus_strain_RSVA/Homo_sapiens/NZL/LJRSV27/2014,_complete_genome_14101-14220
CAGGGAATTTATTATTGCGTACAGTAGTGGAACTTCATCCTGATATAAGATATATTTACAGAAGTCTGAAAGATTGCAATGATCATAGTTTACCAATTGAGTTTTTAAGGCTGTACAATG
>KX765916.1_Human_respiratory_syncytial_virus_strain_RSVA/Homo_sapiens/NZL/LJRSV02/2015,_complete_genome_121-240
GACAATGATGAAGTAGCATTGTTAAAAATAACATGCTATACTGACAAATTAATACAGTTAACTAATGCTTTGGCTAAGGCAGTTATACATACAATCAAATTGAATGGCATTGTATTTGTG
>KX765916.1_Human_respiratory_syncytial_virus_strain_RSVA/Homo_sapiens/NZL/LJRSV02/2015,_complete_genome_601-720
GGACACAACACACAATGATACCACACCACAAAGACTGATGATCACAGACATGAGACCATTATCGCTTGAGACTATAATAACATCTCTAACCAGAGATATCATAACACATAAATTTATATA
>KX765916.1_Human_respiratory_syncytial_virus_strain_RSVA/Homo_sapiens/NZL/LJRSV02/2015,_complete_genome_361-480
TGCTCTCAACCTAATGGCCTAATAGATGACAATTGTGAAATTAAATTCTCCAAAAAACTAAGTGATTCAACAATGACCAATTATATGAATCAATTATCTGAATTACTTGGATTTGACCTC
>KX765916.1_Human_respiratory_syncytial_virus_strain_RSVA/Homo_sapiens/NZL/LJRSV02/2015,_complete_genome_1-120
GTAAACCAAAAAAATGGGGCAAATAAGAATTTGATAAGTACCACTTAAATTTAACTCCTTTGGTTAGAGATGGGCAGCAACTCATTGAGTATGATAAAAGTTAGATTGCAAAATCTGTTT
>KX765916.1_Human_respiratory_syncytial_virus_strain_RSVA/Homo_sapiens/NZL/LJRSV02/2015,_complete_genome_4561-4680
ATCATCTATACCATAAAGTAGTTAATTAAAAAATAGTCATAACAATGAACTAGGATATTAAGACCAAAAACAACGCTGGGGCAAATGCAAACATGTCCAAAACCAAGGACCAACGCACCG
>KX765916.1_Human_respiratory_syncytial_virus_strain_RSVA/Homo_sapiens/NZL/LJRSV02/2015,_complete_genome_4441-4560
AGAGCTCGAGTCAATACGTAGCATTTACCAATCTGATAGCTCAAAACAGTAACCTTGCATTTGTAAATGAACTACTCTCACTTCTTCACAAAACCACATCAACATCTCACCATGCAAGCC
>KX765916.1_Human_respiratory_syncytial_virus_strain_RSVA/Homo_sapiens/NZL/LJRSV02/2015,_complete_genome_4741-4860
TATACAAGTTAAATCTTAAATCTATAGCACAAATCACATTATCTATTTTGGCAATGATAATCTCAACCTCACTTATAATTGCAGCCATCATATTCATAGCCTCGGCAAACCACAAAGTCA
>KX765916.1_Human_respiratory_syncytial_virus_strain_RSVA/Homo_sapiens/NZL/LJRSV02/2015,_complete_genome_4201-4320
GGGTAATCCAACTAATCACAACATCTGTCAACATAGACAAGTCAACACGCTAGATAAAATCAACCAATGGAAAATACATCCATAACTATAGAATTCTCAAGCAAATTCTGGCCTTACTTT
>KX765916.1_Human_respiratory_syncytial_virus_strain_RSVA/Homo_sapiens/NZL/LJRSV02/2015,_complete_genome_4081-4200
TGTGGTTCAATCAATCAAACAAAACTCATCAGAAGTTCCAGATCATCCCAAGTCATTGTTCATCAGATCCAGTACTCAAATAAGTTAATAAAAAATCCACATGGGGCAAATAATCATTGA
>KX765916.1_Human_respiratory_syncytial_virus_strain_RSVA/Homo_sapiens/NZL/LJRSV02/2015,_complete_genome_4321-4440
ACACTAATACACATGATAACAACAATAATCTCTTTGATAATCATAATCTCCATCATGATTGCAATACTAAACAAACTCTGCGAATATAATGTATTCCATAACAAAACCTTTGAGCTACCA
>KX765916.1_Human_respiratory_syncytial_virus_strain_RSVA/Homo_sapiens/NZL/LJRSV02/2015,_complete_genome_5341-5460
CTACAGGAAAGCCAACCGTCAACACCACTAAAACAAACATCAGAACTACACTGCTCACCTCCAACACCAAAGGAAATCCAGAACACACAAGTCAAGAGGAAACCCTCCACTCAACCACCT
>KX765916.1_Human_respiratory_syncytial_virus_strain_RSVA/Homo_sapiens/NZL/LJRSV02/2015,_complete_genome_5221-5340
CAAACAAAAAACCTGGAAAGAAAACCACCACCAAGCCCACAAAAAAACCAACCCTCAAGACAACCAAAAAAGATCCCAAACCTCAAACCACAAAACCAAAGGAAGTACTCACTACCAAGC
>KX765916.1_Human_respiratory_syncytial_virus_strain_RSVA/Homo_sapiens/NZL/LJRSV02/2015,_complete_genome_5521-5640
ACTCAACCACCTCCGAAGGCTATCTAAGCCCATCACAAGTCTATACAACATCCGAGTACCTATCACAATCTCTATCTTCATCCAACACAACAAAATGATAGTCATTAAAAAGCGTATTGT
>KX765916.1_Human_respiratory_syncytial_virus_strain_RSVA/Homo_sapiens/NZL/LJRSV02/2015,_complete_genome_4981-5100
AATCCACCACCATACTAGCTTCAACAACACCAAGTGCTGAGTCAACCCCACAATCCACAACAGTCAAGATCAAAAACACAACAACAACCCAAATATTACCTAGCAAACCCACCACAAAAC
>KX765916.1_Human_respiratory_syncytial_virus_strain_RSVA/Homo_sapiens/NZL/LJRSV02/2015,_complete_genome_4861-4980
CACTAACAACTGCAATCATACAAGATGCAACGAACCAGATCAAGAACACAACCCCAACATACCTCACTCAGAATCCCCAGCTTGGAATCAGCTTCTCCAATCTGTCCGGAACTACATCAC
>KX765916.1_Human_respiratory_syncytial_virus_strain_RSVA/Homo_sapiens/NZL/LJRSV02/2015,_complete_genome_5101-5220
AACGCCAAAATAAACCACAAAACAAACCCAACAATGATTTTCACTTTGAAGTGTTCAATTTTGTACCCTGCAGCATATGCAGCAACAATCCAACCTGCTGGGCCATCTGCAAGAGAATAC
>KX765916.1_Human_respiratory_syncytial_virus_strain_RSVA/Homo_sapiens/NZL/LJRSV02/2015,_complete_genome_2881-3000
CAATGACAGACTAGAAGCTATGGCAAGACTCAGGAATGAAGAAAGTGAAAAGATGGCAAAAGACACATCAGATGAAGTGTCTCTCAATCCAACATCAGAGAAACTGAACAACCTGTTGGA
>KX765916.1_Human_respiratory_syncytial_virus_strain_RSVA/Homo_sapiens/NZL/LJRSV02/2015,_complete_genome_3061-3180
CATCAAAACACAACACCTATAGAAAACTAACAAACAAACCAACTCACCCATCCAACCAAACATCTATCTGCTGATTAGCCAACCAGCCAAAAAACAACCAGCCAATCTAAAACTAGCCAC
>KX765916.1_Human_respiratory_syncytial_virus_strain_RSVA/Homo_sapiens/NZL/LJRSV02/2015,_complete_genome_2461-2580
AGAAGTAACCAAAGAAAGCCCTATAACATCAAATTCAACCATTATAAACCCAATAAATGAGACAGATGATACTGTAGGGAACAAGCCCAATTACCAAAGAAAGCCTCTAGTAAGTTTCAA
>KX765916.1_Human_respiratory_syncytial_virus_strain_RSVA/Homo_sapiens/NZL/LJRSV02/2015,_complete_genome_2701-2820
CGATAATATAACAGCAAGATTAGATAGGATTGATGAGAAATTAAGTGAAATACTAGGAATGCTTCACACATTAGTAGTAGCGAGTGCAGGACCCACATCTGCTCGGGATGGTATAAGAGA
>KX765916.1_Human_respiratory_syncytial_virus_strain_RSVA/Homo_sapiens/NZL/LJRSV02/2015,_complete_genome_3781-3900
CAAAAATGCCATTACAAATGCAAAAATCATCCCTTACTCAGGATTACTGTTAGTCATCACAGTGACTGACAACAAAGGAGCATTCAAATACATAAAGCCACAAAGTCAATTCATAGTAGA
>KX765916.1_Human_respiratory_syncytial_virus_strain_RSVA/Homo_sapiens/NZL/LJRSV02/2015,_complete_genome_3541-3660
TGTAACCACACCCTGTGAAATTAAGGCATGCAGTCTAACATGCCTAAAATCAAAAAATATGTTAACTACAGTTAAAGATCTCACTATGAAAACACTCAACCCAACACATGACATTATTGC
>KX765916.1_Human_respiratory_syncytial_virus_strain_RSVA/Homo_sapiens/NZL/LJRSV02/2015,_complete_genome_3961-4080
AGCTACACGATTTGCAATCAAACCCATGGAAGATTAACCTTTTTCCTCTACATTAATGAGTAGATTCATACAAACTTTCTAACTACATTCTTCACTTCACAATCATAATCACCAACCCTC
>KX765916.1_Human_respiratory_syncytial_virus_strain_RSVA/Homo_sapiens/NZL/LJRSV02/2015,_complete_genome_3301-3420
AGACGATGATCCTGCATCACTTACAATATGGGTGCCCATGTTCCAATCATCCATGCCAGCAGATCTACTCATAAAAGAACTAGCCAATGTCAATATACTAGTGAAACAAATATCCACACC
>KX765916.1_Human_respiratory_syncytial_virus_strain_RSVA/Homo_sapiens/NZL/LJRSV02/2015,_complete_genome_3421-3540
CAAGGGACCCTCATTAAGAGTCATGATAAACTCAAGAAGTGCAGTGCTAGCACAAATGCCCAGCAAATTTACCATATGTGCCAATGTGTCCTTGGATGAAAGAAGCAAGCTGGCATATGA
>KX765917.1_Human_respiratory_syncytial_virus_strain_RSVA/Homo_sapiens/NZL/LJRSV28/2014,_complete_genome_6841-6960
TCTGCAACATTGACATATTCAACCCCAAATATGATTGCAAAATTATGACATCAAAAACAGATGTAAGCAGCTCCGTTATCACATCTCTAGGAGCCATTGTGTCATGCTATGGCAAAACCA
>KX765916.1_Human_respiratory_syncytial_virus_strain_RSVA/Homo_sapiens/NZL/LJRSV02/2015,_complete_genome_14341-14460
GCTGAATTGCCTGTAACAGTCAACTGGAGTAAGATTATAATAGAGTGGAGCAAGCATGTAAGAAAATGCAAGTACTGTTCTTCAGTTAATAAATGTACATTAATAGTAAAATATCATGCT
>KX765917.1_Human_respiratory_syncytial_virus_strain_RSVA/Homo_sapiens/NZL/LJRSV28/2014,_complete_genome_481-600
AATCCATAAATCATAATAAATATCAACTAGCAAATCAATGTCACTAACACCATTAGTTAATATAAAACTTGACAGAAGATAAAAATGGGGCAAATAAATCAATTCAGCCGACCCAACCAT
>KX765917.1_Human_respiratory_syncytial_virus_strain_RSVA/Homo_sapiens/NZL/LJRSV28/2014,_complete_genome_3181-3300
CCCGGAAAAAATCGATACTATAGTTACAAAAAAAGAGATGGGGCAAATATGGAAACATACGTGAATAAACTTCACGAGGGCTCCACATACACAGCTGCTGTTCAATACAATGTCCTAGAA
>KX765914.1_Human_respiratory_syncytial_virus_strain_RSVA/Homo_sapiens/NZL/LJRSV03/2015,_complete_genome_6241-6360
TAATGGAGTCAGTGTCTTAACCAGCAAGGTATTAGACCTCAAAAACTATATAGATAAACAGTTGTTACCTATTGTTAACAAGCAAAGCTGCAGCATATCAAACATTGAAACTGTGATAGA
>KX765914.1_Human_respiratory_syncytial_virus_strain_RSVA/Homo_sapiens/NZL/LJRSV03/2015,_complete_genome_6721-6840
CTGTGACAATGCAGGATCAGTATCCTTTTTCCCACAAGCTGAAACATGTAAAGTTCAATCGAATCGGGTGTTTTGTGACACAATGAACAGTTTAACATTACCAAGTGAGGTAAATCTCTG
>KX765914.1_Human_respiratory_syncytial_virus_strain_RSVA/Homo_sapiens/NZL/LJRSV03/2015,_complete_genome_14641-14760
CATGCCTAAAAAAGCTGATAAAGAGTCTATTGATGCAAATATTAAGAGTTTGATACCCTTTCTTTGTTACCCTATAACAAAAAAGGGAATTAATACTGCATTGTCTAAATTAAAGAGTGT
>KX765925.1_Human_respiratory_syncytial_virus_strain_RSVA/Homo_sapiens/NZL/LJRSV13/2015,_complete_genome_241-360
CATGTTATTACAAGTAGTGATATTTGCCCTAATAATAATATTGTAGTGAAATCCAATTTCACAACAATGCCAGTATTACAAAATGGAGGTTATATATGGGAAATGATGGAATTAACACAC
>KX765920.1_Human_respiratory_syncytial_virus_strain_RSVA/Homo_sapiens/NZL/LJRSV66/2012,_complete_genome_10921-11040
TGCTAGCATTAAATAGTCTCAAATTACTGTATAAAGAGTATGCAGGAATAGGCCACAAATTAAAAGGAACTGAGACTTATATATCGAGAGATATGCAATTTATGAGTAAAACGATCCAAC
>KX765933.1_Human_respiratory_syncytial_virus_strain_RSVA/Homo_sapiens/NZL/LJRSV58/2012,_complete_genome_7321-7440
TGAGTGGTATAAATAATATTGCATTCAGTAACTGAATAAAAATAGTACCTAATCATGTTCTTACAATGGATCATCATCCGACCATAGACGACCCATCTATCATTGGACTTTCTTAAAGTC
>KX765933.1_Human_respiratory_syncytial_virus_strain_RSVA/Homo_sapiens/NZL/LJRSV58/2012,_complete_genome_5461-5580
CTCCTTCGAAGGCAATACAAGCCCTTCACAAATCTATACAACATCTGAGTACCTATCACAACCTCCATCTCCATCCAACATAACAGACCAGTAGTTATTAAAAAGCGTGTTATTGCAAAA
>KX765933.1_Human_respiratory_syncytial_virus_strain_RSVA/Homo_sapiens/NZL/LJRSV58/2012,_complete_genome_5341-5460
CAAGCCCACAGAAAAGCCAACCATCTACATCACCAAACTAAACATCAGAACCACACTACTCACCAACAGCACCACAGGAAATCTGGAACACACAAGCCAAGAGGAAACCCTCCAGTCAAC
>KX765933.1_Human_respiratory_syncytial_virus_strain_RSVA/Homo_sapiens/NZL/LJRSV58/2012,_complete_genome_4981-5100
ATCACAAACCACCGCCATACTAACTCCAACAACACCAAGTATCGAGCCAATCCTGAAATCTACAACAGTCAAGACCAAAAACACAACAACCACCCAAATGCAACCCAGCAAGCTCACCAC
>KX655667.1_Human_respiratory_syncytial_virus_strain_RSVA/Homo_sapiens/JOR/C2408/2012,_complete_genome_9241-9360
TTAGCCTTAGTAGATTAAATGTTTGTTTGATTACATGGATTAGCAACTGTTTGAACACATTAAACAAAAGCTTAGGCTTAAGATGTGGATTCAATAATGTCATCTTGACACAATTATTCC
>KX655675.1_Human_respiratory_syncytial_virus_strain_RSVA/Homo_sapiens/JOR/D3431/2012,_complete_genome_11641-11760
TAAGTTCTTAACATGCATAATCACATTTGACAAAAACCCCAATGCTGAATTCGTTACATTGATGAGAGATCCTCAAGCTTTAGGATCTGAGAGACAAGCTAAAATTACTAGCGAAATCAA
>KX655673.1_Human_respiratory_syncytial_virus_strain_RSVA/Homo_sapiens/JOR/C2201/2011,_complete_genome_3601-3720
ACACATGACATCATTGCTTTATGTGAATTTGAAAATATAGTAACATCAAAAAGAGTCATAATACCAACATACCTAAGATCTATCAGCGTCAGAAATAAAGATCTGAACACACTTGAAAAT
>KX655656.1_Human_respiratory_syncytial_virus_strain_RSVA/Homo_sapiens/JOR/D3007/2010,_complete_genome_14401-14520
TTAGGCAGTAAGTTGAAGGGATCTGAAGTTTACTTAGTCCTTACAATAGGTCCTGCAAATGTGTTCCCAGTATTTAATGTAATACAAAATGCTAAATTGATACTATCAAGAACCAAAAAT
>KX765891.1_Human_respiratory_syncytial_virus_strain_RSVA/Homo_sapiens/NZL/LJRSV44/2013,_complete_genome_10621-10740
AACTATTCCTCATGCCACAATAATATGCACATATAGGCATGCACCCCCCTATATAAGAGATCACATTGTAGATCTTAACAATGTAGATGAACAAAGTGGATTATATAGATACCATATGGG
>KX765891.1_Human_respiratory_syncytial_virus_strain_RSVA/Homo_sapiens/NZL/LJRSV44/2013,_complete_genome_3001-3120
ATCAGTTACCAATCTGCACATCAACACACAACACCAGCAGAAGACCAACAAACAAAACAACTCACCTATCCAACCAAACATCTATCTGCCAATCAGCCAACCAGCCAAAAAAATACCCAG
>KP119746.1_Human_respiratory_syncytial_virus_strain_HRSV-A-GZ08-12_from_Hong_Kong,_complete_genome_9001-9120
AAAGCAGACAAAAATCACTCTACAAAACAAAAAGATACAATCAAAACAACACTCTTGAAGAAATTAATGTGTTCGATGCAACATCCTCCATCATGGTTAATACATTGGTTTAATTTATAC
>MF001056.1_Human_respiratory_syncytial_virus_A_strain_8Q7,_complete_genome_1741-1860
CAGCTTCTATGAAGTGTTTGAAAAATATCCTCACTTTATAGATGTTTTTGTTCATTTTGGTATAGCACAATCTTCTACCAGAGGTGGCAGTAGAGTTGAAGGGATTTTTGCAGGATTGTT
>MF001056.1_Human_respiratory_syncytial_virus_A_strain_8Q7,_complete_genome_13501-13620
AACTTCTCAGATAATACTCATCTATTAACTAAACATATAAGGATTGCTAATTCCGAATTGGAAAGTAATTACAACAAATTATATCATCCCACACCAGAAACCCTAGAAAATATACTAACC
>KP258741.1_Human_respiratory_syncytial_virus_strain_RSVA/Homo_sapiens/USA/90E-112-01/1990,_complete_genome_8221-8340
AACCATATTTACTCACTAAATCAAACATTCAATGAAATCCATTGGACCTCTCAAGATTTGATTGACACAATTCAAAGTTTTCTACAACATCTAGGTATCACCGAGGATATATATACAATA
>KP258741.1_Human_respiratory_syncytial_virus_strain_RSVA/Homo_sapiens/USA/90E-112-01/1990,_complete_genome_7321-7440
TAGCATCTAATCATGTTCTTATGATGGTTTACTATCAACTCATAGACAACCCATCTGTCATTGGATTTTCCTAAAATCTGAACTTCATAGAAACTCTTATCTATAAACCATCTCACTTAC
>KP258741.1_Human_respiratory_syncytial_virus_strain_RSVA/Homo_sapiens/USA/90E-112-01/1990,_complete_genome_13681-13800
AAATCGTCTGCAATGATTAGAACCAATTACAGCAAACAAGATTTGTATAATTTATTCCCTATGGTTGTGATTGATAGAATTATAGATCATTCAGGCAATACAGCCAAATCCAACCAACTT
>KP258741.1_Human_respiratory_syncytial_virus_strain_RSVA/Homo_sapiens/USA/90E-112-01/1990,_complete_genome_3001-3120
GATTAGTTACCAATCTTAACATCAAACCACAATACCAACAGAAGACCAACAAACTAACCAACCCAATCATCCAACCAAACATCCATCTGCCAATCAGCCAAACAGCCAACAAAACAACCA
>KP258741.1_Human_respiratory_syncytial_virus_strain_RSVA/Homo_sapiens/USA/90E-112-01/1990,_complete_genome_5341-5460
CATCATAACTACACTACTCACCTCCAACACCACGAGAAATCCAGAACTCACAAGTCAAATGGAAACCTTCCACTCAACTTCCTCTGAAGGTAATCCAAGCCCTTCTCAAGTCTCCATAAC
>KP258741.1_Human_respiratory_syncytial_virus_strain_RSVA/Homo_sapiens/USA/90E-112-01/1990,_complete_genome_5521-5640
AAACATATTATCACAGAAAGCCATGACCAACTCAAATAAAATCAATATAAACTCTGGGGCAAATAACAATGGAGTTGCCAATTATCAAAGCGAATGCAATTACCACAATCCTCATTGCAG
>KP258741.1_Human_respiratory_syncytial_virus_strain_RSVA/Homo_sapiens/USA/90E-112-01/1990,_complete_genome_4921-5040
TAATCCGTCTGAAATTACATCACTAATTACCACCATACTAGATTCAACAACACCAGGAGTCAAGTCAACCCTGCAATCTACAACAGTCGGGACCAAGAATACAACAACAACTCAAGCACA
>KP258741.1_Human_respiratory_syncytial_virus_strain_RSVA/Homo_sapiens/USA/90E-112-01/1990,_complete_genome_6241-6360
AAACTGTGATAGAGTTCCAACAAAAGAACAACAGACTACTAGAGATTACCAGGGAATTCAGTGTTAATGCAGGTGTAACTACACCTGTAAGCACTTATATGTTGACTAATAGTGAATTAT
>KP258741.1_Human_respiratory_syncytial_virus_strain_RSVA/Homo_sapiens/USA/90E-112-01/1990,_complete_genome_3961-4080
ACCTTCTTCAATTACATCGGTGTGTTAATTCATACAAACTTTCTACCTACATTCTTCACTTCACTATCACAATCACAAACAATCTGTGGTTCAGCCAATCAAACAAAACTTATCTAAAGT
>KP258741.1_Human_respiratory_syncytial_virus_strain_RSVA/Homo_sapiens/USA/90E-112-01/1990,_complete_genome_4501-4620
TTATCAACGTCCCACCATGCAAACCACCATCCATACTAGAAAGTAGTTAATTAAAATAGCCATAACAATGAACTAAGATATCAAGACTAACAATAACATTGGGGCAAATGCAAACATGTC
>AY911262.1_Human_respiratory_syncytial_virus_strain_ATCC_VR-26,_complete_genome_8701-8820
TCCTTAATATCTAAGTATCATAAAGGTGAAATAAAATTAGAAGAGCCTACTTATTTTCAGTCATTACTTATGACATACAAGAGTATGACCTCGTTGGAACAGATTGCTACCACTAATTTA
>AY911262.1_Human_respiratory_syncytial_virus_strain_ATCC_VR-26,_complete_genome_5041-5160
ACACCAGGAGTCAAGTCAAACCTGCAACCCACAACAGTCAAGACTAAAAACACAACAACAACCCAAACACAACCCAGCAAGCCCACTACAAAACAACGCCAAAACAAACCACCAAACAAA
>KJ939969.1_Human_respiratory_syncytial_virus_isolate_VN-834-9/10,_complete_genome_12241-12360
CACGTGGTGAGAGAGGACCCACTAAACCATGGGTTGGTTCATCTACACAAGAGAAAAAGACTATGCCAGTTTATAATAGACAAGTTTTAACCAAAAAACAGAGAGATCAAATAGATCTAT
>KJ939964.1_Human_respiratory_syncytial_virus_isolate_VN-816-8/10,_complete_genome_12481-12600
TAAGTGTTAACTATTTGCATCGTCTTACAGTCAGTAGTAGACCATGTGAATTTCCTGCGTCTATACCAGCTTATAGAACTACAAATTATCACTTTGATACTAGCCCTATTAATCGCATAT
>KY782635.1_Human_respiratory_syncytial_virus_A_strain_LZ01/09,_complete_genome_11341-11460
ATTTGGACACATTAAAAGTTCTAAAACACTTAAAAACCTTTTTTAATCTTGATAGCATTGATACAGCATTAACATTGTATATGAATTTGCCCATGTTATTTGGTGGTGGTGATCCCAACT
>KY982517.1_Human_respiratory_syncytial_virus_A_strain_RSVA/Homo_sapiens/USA/LA2_03/2013,_complete_genome_9241-9360
CTCTTAGTGGATTCCAATTTATTTTGAACCAATATGGTTGTATAGTTTATCATAAGGAACTCAAAAGAATTACTGTGACAACCTATAATCAATTCTTGACATGGAAAGATATTAGCCTTA
>KY418148.1_Human_respiratory_syncytial_virus_strain_RSVA/Homo_sapiens/USA/SN1/XXXX,_complete_genome_961-1080
TCTCAATCCATAAATTTCAACACAATATTCACACAATCTAAAACAACAACTCTATGCATAACTATACTCCATAGTCCAGATGGAGCCTGAAAATTATAGTAATTTAAAAAACTTAAGGAG
>KY418148.1_Human_respiratory_syncytial_virus_strain_RSVA/Homo_sapiens/USA/SN1/XXXX,_complete_genome_4441-4560
TGAGTTACCAAGAGCTCGAGTCAACACATAGCATTCATCAATCCAACAGCCCAAAACAGTAACCTTGCATTTAAAAATGAACAACCCCTACCTCTTTACAACACCTCATTAACATCCCAC
>KU316159.1_Human_respiratory_syncytial_virus_strain_RSVB/Homo_sapiens/USA/97I-031A-01-01/1997,_complete_genome_7321-7440
AAAAACCACCTGATCATGTTTAAATAACAATCTGCTGACCACTAATCCCAAATCAACCCACAACAAACATTTCAATATCACAGCACAGGTCGAATCATTTCCTCGCGTTATGCTACCCAC
>KJ672458.1_Human_respiratory_syncytial_virus_strain_RSVA/Homo_sapiens/USA/LA2_77/2013,_complete_genome_5401-5520
CTCCACTCAACCACCTCCGAAGGCTATCTAAGCCCATCACAAGTCTATACAACATCCGGTCAAGAGGAAACCCTCCACTCAACCACCTCCGAAGGCTATCTAAGCCCATCACAAGTCTAT
>GU591765.1_Human_respiratory_syncytial_virus_isolate_RSV-8,_complete_genome_7261-7380
TAATATTGTTATTATTAATTGCAGTTGGACTGTTCCTATACTGCAAGGCCAGAAGCACACCAGTCACAGTCATAGATGATTACCTGAGTGGTATAAATAATATTTCATTTATTTACTGAC
>GU591768.1_Human_respiratory_syncytial_virus_isolate_RSV-11,_complete_genome_4561-4680
CAACACCTCATTAACATCCCACCATGCAAGCCACTTTCTATCCTATAAAGTAGTTAATTAAAAATAGTCATAACAATGAACTAAGATATAAGGACTAACAATACCGTTGGGGCAAATGCA
>JF920065.1_Human_respiratory_syncytial_virus_strain_A/WI/629-4071/98,_complete_genome_12721-12840
TTGATGAAGCCTCCCATATTCACAGGTGATGTTGATATTCACAAGTTAAAACAAGTAATACAAAAACAACATATGTTTTTACCAGACAAAATAAGTTTGACTCAATATGTGGAATTATTC
>JF920069.1_Human_respiratory_syncytial_virus_strain_A/WI/629-3/06-07,_complete_genome_14821-14940
CAACAGAACTAAACTATAACCATTTATATATGGTAGAATCTACATATCCTTACCTAAGTGAATTGTTAAACAGCTTGACAACCAATGAACTTAAAAAACTGATTAAAATCACAGGTAGTC
>JF920062.1_Human_respiratory_syncytial_virus_strain_A/WI/629-3248/98,_complete_genome_10081-10200
GCTATATCACCTCCTAAAAATTTAATATGGACTAGCTTCCCTAGAAATTATATGCCGTCACACATACAAAATTACATAGAACATGAAAAATTAAAATTTTCCGAGAGCGACAAATCAAGA
>JF920062.1_Human_respiratory_syncytial_virus_strain_A/WI/629-3248/98,_complete_genome_7381-7500
TAGTTCACTATCTGACCATAGATAACCCATCCATCATTGGACCTTCTCAAAATTTGAACTTCATCGCAACTTTCATCCATAAACCATCTCACTTACACTATTTAAGTAGACTTCTATTTT
>GU591760.1_Human_respiratory_syncytial_virus_isolate_RSV-3,_complete_genome_1561-1680
AAATGGGAGAGGTGGCTCCAGAATACAGGCATGACTCTCCTGATTGTGGAATGATAATATTATGTATAGCAGCATTAGTAATAACCAAATTAGCAGCAGGGGACAGATCTGGTCTTACAG
>GU591759.1_Human_respiratory_syncytial_virus_isolate_RSV-2,_complete_genome_4201-4320
AATACCCACATGGGGCAAATAATCATCAGAGGAAATCCAACCAATCACAATATCTGTTAACATAGACAAGTCCACACACCATACAGAATCAACCAATGGAAAATACATCCATAACAATAG
>KF826832.1_Human_respiratory_syncytial_virus_strain_RSVA/Homo_sapiens/ITA/120/2009,_complete_genome_2341-2460
CCATGGAGAAGACGCAAACAACAGAGCCACTAAATTCCTAGAATCAATAAAGGGCAAATTCACATCACCTAAAGATCCCAAGAAAAAAGATAGTATCATATCCGTCAACTCAATAGATAT
>KF826841.1_Human_respiratory_syncytial_virus_strain_RSVA/Homo_sapiens/ARG/190/2007,_complete_genome_1981-2100
AAGTTGTGGAAGTTTATGAATATGCCCAAAAATTGGGTGGAGAAGCAGGATTCTACCACATATTGAACAACCCAAAAGCATCATTATTATCCTTGACTCAATTTCCCCATTTCTCCAGTG
>JX069800.1_Human_respiratory_syncytial_virus_strain_RSVA/human/USA/A1997-12-35/1997,_complete_genome_6481-6600
TCAAATAGTTAGACAGCAAAGTTACTCTATCATGTCCATAATAAAGGAGGAAGTCTTAGCATATGTGGTACAGTTACCACTGTATGGTGTAATAGATACACCCTGCTGGAAACTGCATAC
>KP258704.1_Human_respiratory_syncytial_virus_strain_RSVA/Homo_sapiens/USA/94I-009A-01/1994,_complete_genome_5281-5400
AAAAGTCAACCATCAACGCCACCAAAACAAACATCAGAACTACAATGCCCATCAACAATACCACAGGAAATCCAGAAAACACAAGTCAAAAGGAAACCCTCCACTCAACCTCCTCTGAGG
>KP258704.1_Human_respiratory_syncytial_virus_strain_RSVA/Homo_sapiens/USA/94I-009A-01/1994,_complete_genome_3001-3120
GATCAGTCACCAATCTGCACATCAACACACAACATCAACAGAGGACCAACAAACAAACCAACTCACTCATCCAACCAAACATCAATCTGCCAATCAGCCAATCCAAAACTAGCCACCTGG
>KJ723474.1_Human_respiratory_syncytial_virus_strain_RSVA/Homo_sapiens/USA/89I-123A-01/1989,_complete_genome_3121-3240
AACCCAAAACTAGCCACCCGGGAAAAATCGACAATATAGTTACAAAAAAAAGAAAAGGTGGGGCAAATATGGAAACGTACGTGAACAAGCTTCACGAAGGCTCCACATACACAGCTGCTG
>KJ723492.1_Human_respiratory_syncytial_virus_strain_RSVA/Homo_sapiens/USA/90I-226A-01/1990,_complete_genome_3961-4080
CCCTCCACATAAGTGAGTTGATTCATACGAACTTTACCTACATTCTTCACCTCACAATCACAATCACCAACCCTCTGTAGTTCAACCAATCAAACAAAACTTATCTGGAGTCTCAGATCA
