# Supplementary material for: Target capture sequencing reveals a monoclonal outbreak of respiratory syncytial virus B infections among adult hematologic patients
Source: Antimicrob Resist Infect Control. 2022 Jun 21;11:88. doi: 10.1186/s13756-022-01120-z (PMC9210056; doi:10.1186/s13756-022-01120-z)
Supplement: Supplementary file 5 — Additional file 5. Summary of short read sequencing results [file 13756_2022_1120_MOESM5_ESM.xlsx]

## Sheet: Tabelle1
Additional file 5: Summary of short read sequencing results
Samples	Total reads	Total reads-host	Duplicated RSV reads (RSV/Total)	De-duplicated RSV reads using picard MarkDuplicates	Assembly (nt)	Genotype	SNV number
			(aligned by Novoalign*)
control 1	4400706	1601640	510072 (0.116)	23700	15187	RSVB	9
control 2	4382578	2476388	1410137 (0.322)	61984	15187	RSVB	2
control 3	3717780	957558	241373 (0.065)	15847	15185	RSVB	3
patient 1	4788968	4209648	3109279 (0.649)	188622	15229	RSVB	3
patient 2	5400954	3020148	1639526 (0.304)	24256	15193	RSVB	3
patient 3	5581764	1337274	485981 (0.087)	90263	15228	RSVB	3
patient 4	4769016	3475576	1981600 (0.416)	18748	15227	RSVB	0
