# Supplementary material for: Target capture sequencing reveals a monoclonal outbreak of respiratory syncytial virus B infections among adult hematologic patients
Source: Antimicrob Resist Infect Control. 2022 Jun 21;11:88. doi: 10.1186/s13756-022-01120-z (PMC9210056; doi:10.1186/s13756-022-01120-z)
Supplement: Supplementary file 7 — Additional file 7. Overview of SNPs of all RSV sequences obtained [file 13756_2022_1120_MOESM7_ESM.xlsx]

## Sheet: Tabelle1
Additional file 7: Overview of SNPs of all RSV sequences obtained
Reference patient 4
Total number of genomes analysed=7
Genome Name	Number of SNPs passing filters		Number of SNPs Failing filters	Number of indels passing filters	Number of indels failing filters
control 1	83		0	0	0
control 2	85		0	0	0
control 3	87		0	0	0
patient 1	0		0	0	0
patient 2	0		0	0	0
patient 3	0		0	0	0
patient 4	0		0	0	0
